# Supplementary material for: Identification guide to larvae of Caucasian Epeorus (Caucasiron) (Ephemeroptera, Heptageniidae)
Source: Zookeys. 2020 Nov 5;986:1–53. doi: 10.3897/zookeys.986.56276 (PMC7661483; doi:10.3897/zookeys.986.56276)
Supplement: XML Treatment for Epeorus (Caucasiron) caucasicus [file zookeys.986.56276-treatment1.xml]

<!DOCTYPE tp:taxon-treatment
  PUBLIC "-//TaxonX//DTD Taxonomic Treatment Publishing DTD v0 20100105//EN" "tax-treatment-NSO.dtd">
<tp:taxon-treatment xmlns:tp="http://www.plazi.org/taxpub"><tp:treatment-meta><kwd-group><label>Taxon classification</label><kwd><named-content xmlns:xlink="http://www.w3.org/1999/xlink" content-type="kingdom">Animalia</named-content></kwd><kwd><named-content xmlns:xlink="http://www.w3.org/1999/xlink" content-type="order">Ephemeroptera</named-content></kwd><kwd><named-content xmlns:xlink="http://www.w3.org/1999/xlink" content-type="family">Heptageniidae</named-content></kwd></kwd-group><mixed-citation publication-type="journal"><person-group><name><surname>Hrivniak</surname><given-names>Ľuboš</given-names></name><name><surname>Sroka</surname><given-names>Pavel</given-names></name><name><surname>Bojková</surname><given-names>Jindřiška</given-names></name><name><surname>Godunko</surname><given-names>Roman J.</given-names></name></person-group><article-title>Identification guide to larvae of Caucasian <italic><tp:taxon-name><tp:taxon-name-part taxon-name-part-type="genus" reg="Epeorus">Epeorus</tp:taxon-name-part></tp:taxon-name></italic> (<italic><tp:taxon-name><tp:taxon-name-part taxon-name-part-type="genus" reg="Epeorus"/><tp:taxon-name-part taxon-name-part-type="subgenus" reg="Caucasiron">Caucasiron</tp:taxon-name-part></tp:taxon-name></italic>) (<tp:taxon-name><tp:taxon-name-part taxon-name-part-type="order">Ephemeroptera</tp:taxon-name-part></tp:taxon-name>, <tp:taxon-name><tp:taxon-name-part taxon-name-part-type="family">Heptageniidae</tp:taxon-name-part></tp:taxon-name>)</article-title><source>Zookeys</source><day>05</day><month>11</month><year>2020</year><volume>986</volume><fpage>1</fpage><lpage>53</lpage><pub-id pub-id-type="doi">10.3897/zookeys.986.56276</pub-id></mixed-citation></tp:treatment-meta><tp:nomenclature><tp:taxon-name><object-id xmlns:xlink="http://www.w3.org/1999/xlink" content-type="arpha" xlink:type="simple">7E0EE503-21DC-53E9-BE6C-AC17CDE6DB30</object-id>
              <tp:taxon-name-part taxon-name-part-type="genus" reg="Epeorus">Epeorus</tp:taxon-name-part> (<tp:taxon-name-part taxon-name-part-type="subgenus" reg="Caucasiron">Caucasiron</tp:taxon-name-part>) <tp:taxon-name-part taxon-name-part-type="species" reg="caucasicus">caucasicus</tp:taxon-name-part></tp:taxon-name><tp:taxon-authority>(Tshernova, 1938)</tp:taxon-authority><xref ref-type="fig" rid="F3">Figs 3</xref><xref ref-type="fig" rid="F4">, 4</xref><xref ref-type="fig" rid="F5">, 5</xref><tp:nomenclature-citation-list><tp:nomenclature-citation><tp:taxon-name>
                  <tp:taxon-name-part taxon-name-part-type="genus" reg="Cynigma">Cynigma</tp:taxon-name-part> <tp:taxon-name-part taxon-name-part-type="species" reg="caucasica">caucasica</tp:taxon-name-part></tp:taxon-name><comment>Tshernova, 1938</comment></tp:nomenclature-citation><tp:nomenclature-citation><tp:taxon-name>
                  <tp:taxon-name-part taxon-name-part-type="genus" reg="Epeorus">Epeorus</tp:taxon-name-part> (<tp:taxon-name-part taxon-name-part-type="subgenus" reg="Iron">Iron</tp:taxon-name-part>)</tp:taxon-name><comment>(Tshernova, 1938); in <xref ref-type="bibr" rid="B46">Tshernova (1974)</xref></comment></tp:nomenclature-citation><tp:nomenclature-citation><tp:taxon-name>
                  <tp:taxon-name-part taxon-name-part-type="genus" reg="Iron">Iron</tp:taxon-name-part> <tp:taxon-name-part taxon-name-part-type="species" reg="fuscus">fuscus</tp:taxon-name-part></tp:taxon-name><comment>Sinitshenkova, 1976; jun. syn.; in <xref ref-type="bibr" rid="B7">Braasch (1979)</xref></comment></tp:nomenclature-citation><tp:nomenclature-citation><tp:taxon-name>
                  <tp:taxon-name-part taxon-name-part-type="genus" reg="Epeorus">Epeorus</tp:taxon-name-part> (<tp:taxon-name-part taxon-name-part-type="subgenus" reg="Caucasiron">Caucasiron</tp:taxon-name-part>) <tp:taxon-name-part taxon-name-part-type="species" reg="caucasicus">caucasicus</tp:taxon-name-part></tp:taxon-name><comment>(Tshernova, 1938); in <xref ref-type="bibr" rid="B31">Kluge (1997b)</xref></comment></tp:nomenclature-citation></tp:nomenclature-citation-list></tp:nomenclature><tp:treatment-sec sec-type="type locality" id="SECID0EV3BG"><title>Type locality.</title><p>Azerbaijan, The Nakhchivan Autonomous Republic, a stream in the vicinity of the upper Sakarsu River (3000 m a.s.l.).</p></tp:treatment-sec><tp:treatment-sec sec-type="distribution" id="SECID0E13BG"><title>Distribution.</title><p>Georgia, south-western Russia, Azerbaijan, Armenia, eastern Turkey (Fig. <xref ref-type="fig" rid="F3">3</xref>). One of the most widespread species in the Caucasus.</p></tp:treatment-sec><tp:treatment-sec sec-type="habitat" id="SECID0EE4BG"><title>Habitat.</title><p>Larvae inhabit small streams and rivers at middle and high altitude, most frequently found above 1000 m a.s.l. Altitudinal range of sampling sites 496–2474 m a.s.l. (Fig. <xref ref-type="fig" rid="F3">3</xref>).</p></tp:treatment-sec><tp:treatment-sec sec-type="Main morphological diagnostics of larvae" id="SECID0EO4BG"><title>Main morphological diagnostics of larvae.</title><p>(i) abdominal sterna II–VI with a pair of oblique stripes; nerve ganglia often with stripes or spots (Fig. <xref ref-type="fig" rid="F4">4B, J</xref>); (ii) abdominal terga V–VII with crown-like medial macula (Fig. <xref ref-type="fig" rid="F4">4A, I</xref>, arrow); (iii) femora with medial hypodermal spot (Fig. <xref ref-type="fig" rid="F4">4G, H</xref>), sporadically absent or poorly visible (Fig. <xref ref-type="fig" rid="F4">4F</xref>); (iv) setae on abdominal terga hair-like (Fig. <xref ref-type="fig" rid="F5">5E</xref>); (v) gill plates III with well-developed projection (Fig. <xref ref-type="fig" rid="F5">5G</xref>); (vi) tergum X with poorly developed postero-lateral projections (Fig. <xref ref-type="fig" rid="F5">5M</xref>, arrow) or without postero-lateral projections (Fig. <xref ref-type="fig" rid="F5">5L</xref>).</p></tp:treatment-sec><tp:treatment-sec sec-type="remarks" id="SECID0EU5BG"><title>Remarks.</title><p><bold><italic>Morphology</italic>.</bold> Coloration pattern of abdominal sterna as in <tp:taxon-name><tp:taxon-name-part taxon-name-part-type="genus" reg="Epeorus">E.</tp:taxon-name-part> (<tp:taxon-name-part taxon-name-part-type="subgenus" reg="Caucasiron">C.</tp:taxon-name-part>) <tp:taxon-name-part taxon-name-part-type="species" reg="iranicus">iranicus</tp:taxon-name-part></tp:taxon-name> (Figs <xref ref-type="fig" rid="F22">22I, J</xref>), similar pattern in <tp:taxon-name><tp:taxon-name-part taxon-name-part-type="genus" reg="Epeorus">E.</tp:taxon-name-part> (<tp:taxon-name-part taxon-name-part-type="subgenus" reg="Caucasiron">C.</tp:taxon-name-part>) <tp:taxon-name-part taxon-name-part-type="species" reg="zagrosicus">zagrosicus</tp:taxon-name-part></tp:taxon-name> (Fig. <xref ref-type="fig" rid="F46">46I</xref>). Lateral stripes on abdominal terga sporadically dorso-posteriorly extended as in <tp:taxon-name><tp:taxon-name-part taxon-name-part-type="genus" reg="Epeorus">E.</tp:taxon-name-part> (<tp:taxon-name-part taxon-name-part-type="subgenus" reg="Caucasiron">C.</tp:taxon-name-part>) <tp:taxon-name-part taxon-name-part-type="species" reg="nigripilosus">nigripilosus</tp:taxon-name-part></tp:taxon-name> (Fig. <xref ref-type="fig" rid="F13">13H, I</xref>, arrows). A projection on gill plates III usually well-developed, a slight reduction observed in specimens collected from central Armenia.</p><p><bold><italic>Taxonomy</italic>.</bold> This species was described based on male imagines from the Nakchivan Autonomous Republic (upper Sakarsu River) (<xref ref-type="bibr" rid="B45">Tshernova 1938</xref>). The type series is deposited in the Institute of Zoology, Russian Academy of Sciences, Saint Petersburg (<abbrev xmlns:xlink="http://www.w3.org/1999/xlink" content-type="institution" xlink:title="Institute of Zoology, Russian Academy of Sciences, Saint Petersburg" id="ABBRID0EBBAI" xlink:type="simple">IZ</abbrev>) (<xref ref-type="bibr" rid="B29">Kluge 1995</xref>). Female imago not described; the larva described by <xref ref-type="bibr" rid="B43">Sinitshenkova (1976)</xref> from several localities in Russia, Armenia, and Azerbaijan. Larvae and imagines were associated based on the same sampling sites (a part of the larval material originated from the vicinity of the type locality) and a similarity in the coloration of abdomen of the larva and imagines. The description and validity of larval diagnostic characters were discussed by <xref ref-type="bibr" rid="B7">Braasch (1979</xref>, <xref ref-type="bibr" rid="B8">1980</xref>). According to him, <xref ref-type="bibr" rid="B43">Sinitshenkova (1976)</xref> described the larva of <tp:taxon-name><tp:taxon-name-part taxon-name-part-type="genus" reg="Epeorus">E.</tp:taxon-name-part> (<tp:taxon-name-part taxon-name-part-type="subgenus" reg="Caucasiron">C.</tp:taxon-name-part>) <tp:taxon-name-part taxon-name-part-type="species" reg="znojkoi">znojkoi</tp:taxon-name-part></tp:taxon-name> under the name <tp:taxon-name><tp:taxon-name-part taxon-name-part-type="genus" reg="Epeorus">E.</tp:taxon-name-part> (<tp:taxon-name-part taxon-name-part-type="subgenus" reg="Caucasiron">C.</tp:taxon-name-part>) <tp:taxon-name-part taxon-name-part-type="species" reg="caucasicus">caucasicus</tp:taxon-name-part></tp:taxon-name> by mistake. This opinion was supported by the investigation of imagines reared from larvae corresponding to <tp:taxon-name><tp:taxon-name-part taxon-name-part-type="genus" reg="Epeorus">E.</tp:taxon-name-part> (<tp:taxon-name-part taxon-name-part-type="subgenus" reg="Caucasiron">C.</tp:taxon-name-part>) <tp:taxon-name-part taxon-name-part-type="species" reg="caucasicus">caucasicus</tp:taxon-name-part></tp:taxon-name> described by <xref ref-type="bibr" rid="B43">Sinitshenkova (1976)</xref>. Imagines corresponded to <tp:taxon-name><tp:taxon-name-part taxon-name-part-type="genus" reg="Epeorus">E.</tp:taxon-name-part> (<tp:taxon-name-part taxon-name-part-type="subgenus" reg="Caucasiron">C.</tp:taxon-name-part>) <tp:taxon-name-part taxon-name-part-type="species" reg="znojkoi">znojkoi</tp:taxon-name-part></tp:taxon-name> as were described by <xref ref-type="bibr" rid="B45">Tshernova (1938)</xref>. The larva belonging to <tp:taxon-name><tp:taxon-name-part taxon-name-part-type="genus" reg="Epeorus">E.</tp:taxon-name-part> (<tp:taxon-name-part taxon-name-part-type="subgenus" reg="Caucasiron">C.</tp:taxon-name-part>) <tp:taxon-name-part taxon-name-part-type="species" reg="caucasicus">caucasicus</tp:taxon-name-part></tp:taxon-name> was also described in <xref ref-type="bibr" rid="B43">Sinitshenkova (1976)</xref>, but under erroneous attribution to newly proposed species <tp:taxon-name><tp:taxon-name-part taxon-name-part-type="genus" reg="Epeorus">E.</tp:taxon-name-part> (<tp:taxon-name-part taxon-name-part-type="subgenus" reg="Caucasiron">C.</tp:taxon-name-part>) <tp:taxon-name-part taxon-name-part-type="species" reg="fuscus">fuscus</tp:taxon-name-part></tp:taxon-name>. Later, <tp:taxon-name><tp:taxon-name-part taxon-name-part-type="genus" reg="Epeorus">E.</tp:taxon-name-part> (<tp:taxon-name-part taxon-name-part-type="subgenus" reg="Caucasiron">C.</tp:taxon-name-part>) <tp:taxon-name-part taxon-name-part-type="species" reg="fuscus">fuscus</tp:taxon-name-part></tp:taxon-name> was considered as a synonym of <tp:taxon-name><tp:taxon-name-part taxon-name-part-type="genus" reg="Epeorus">E.</tp:taxon-name-part> (<tp:taxon-name-part taxon-name-part-type="subgenus" reg="Caucasiron">C.</tp:taxon-name-part>) <tp:taxon-name-part taxon-name-part-type="species" reg="caucasicus">caucasicus</tp:taxon-name-part></tp:taxon-name> (<xref ref-type="bibr" rid="B7">Braasch 1979</xref>; <xref ref-type="bibr" rid="B12">Braasch and Soldán 1979</xref>).</p><fig id="F3" position="float" orientation="portrait"><object-id xmlns:xlink="http://www.w3.org/1999/xlink" content-type="doi" xlink:type="simple">10.3897/zookeys.986.56276.figure3</object-id><object-id xmlns:xlink="http://www.w3.org/1999/xlink" content-type="arpha" xlink:type="simple">A5518CB1-2F2C-58B5-8F8F-A96A943E8A13</object-id><label>Figure 3.</label><caption><p>Geographical (left) and vertical (right) distribution of <tp:taxon-name><tp:taxon-name-part taxon-name-part-type="genus" reg="Epeorus">Epeorus</tp:taxon-name-part> (<tp:taxon-name-part taxon-name-part-type="subgenus" reg="Caucasiron">Caucasiron</tp:taxon-name-part>) <tp:taxon-name-part taxon-name-part-type="species" reg="caucasicus">caucasicus</tp:taxon-name-part></tp:taxon-name>.</p></caption><graphic xmlns:xlink="http://www.w3.org/1999/xlink" xlink:href="zookeys-986-001-g003.jpg" position="float" orientation="portrait" xlink:type="simple" id="oo_471924.jpg"><uri content-type="original_file" xlink:type="simple">https://binary.pensoft.net/fig/471924</uri></graphic></fig><fig id="F4" position="float" orientation="portrait"><object-id xmlns:xlink="http://www.w3.org/1999/xlink" content-type="doi" xlink:type="simple">10.3897/zookeys.986.56276.figure4</object-id><object-id xmlns:xlink="http://www.w3.org/1999/xlink" content-type="arpha" xlink:type="simple">D04D9B3F-E3DE-5FEF-AD24-5575F323D86B</object-id><label>Figure 4.</label><caption><p><tp:taxon-name><tp:taxon-name-part taxon-name-part-type="genus" reg="Epeorus">Epeorus</tp:taxon-name-part> (<tp:taxon-name-part taxon-name-part-type="subgenus" reg="Caucasiron">Caucasiron</tp:taxon-name-part>) <tp:taxon-name-part taxon-name-part-type="species" reg="caucasicus">caucasicus</tp:taxon-name-part></tp:taxon-name>, larva: <bold>A</bold> habitus in dorsal view <bold>B</bold> habitus in ventral view <bold>C</bold> habitus in lateral view <bold>D</bold> head of male in dorsal view <bold>E</bold> head of female in dorsal view <bold>F–H</bold> middle leg in dorsal view <bold>I</bold> abdominal terga (arrow points on medial macula) <bold>J</bold> abdominal sterna II–VI <bold>K, L</bold> gills VII (in natural position from ventral view).</p></caption><graphic xmlns:xlink="http://www.w3.org/1999/xlink" xlink:href="zookeys-986-001-g004.jpg" position="float" orientation="portrait" xlink:type="simple" id="oo_471925.jpg"><uri content-type="original_file" xlink:type="simple">https://binary.pensoft.net/fig/471925</uri></graphic></fig><fig id="F5" position="float" orientation="portrait"><object-id xmlns:xlink="http://www.w3.org/1999/xlink" content-type="doi" xlink:type="simple">10.3897/zookeys.986.56276.figure5</object-id><object-id xmlns:xlink="http://www.w3.org/1999/xlink" content-type="arpha" xlink:type="simple">E988A96A-EAF9-53DE-81D3-2E4042D194F3</object-id><label>Figure 5.</label><caption><p><tp:taxon-name><tp:taxon-name-part taxon-name-part-type="genus" reg="Epeorus">Epeorus</tp:taxon-name-part> (<tp:taxon-name-part taxon-name-part-type="subgenus" reg="Caucasiron">Caucasiron</tp:taxon-name-part>) <tp:taxon-name-part taxon-name-part-type="species" reg="caucasicus">caucasicus</tp:taxon-name-part></tp:taxon-name>, larva: <bold>A</bold> labrum (left half in dorsal view, right half in ventral view) with detail of hair-like seta <bold>B</bold> incisors of left mandible <bold>C</bold> incisors of right mandible <bold>D</bold> setae on dorsal surface of femora <bold>E</bold> surface and posterior margin of abdominal tergum VII with detail of hair-like seta <bold>F</bold> gill I <bold>G</bold> gill III (arrow points on distinct projection on costal margin) <bold>H</bold> gill VII (flattened on slide) <bold>I–K</bold> gill VII (in natural position from ventral view), variability in shape <bold>L, M</bold> abdominal segments VIII–X in lateral view (arrow points on postero-lateral projection) <bold>N</bold> sternum IX of female with observed variability.</p></caption><graphic xmlns:xlink="http://www.w3.org/1999/xlink" xlink:href="zookeys-986-001-g005.jpg" position="float" orientation="portrait" xlink:type="simple" id="oo_471926.jpg"><uri content-type="original_file" xlink:type="simple">https://binary.pensoft.net/fig/471926</uri></graphic></fig></tp:treatment-sec><tp:treatment-sec><!--Section generated to contain objects referenced in tp:taxon-treatment.--><fig id="F22" position="float" orientation="portrait"><object-id xmlns:xlink="http://www.w3.org/1999/xlink" content-type="doi" xlink:type="simple">10.3897/zookeys.986.56276.figure22</object-id><object-id xmlns:xlink="http://www.w3.org/1999/xlink" content-type="arpha" xlink:type="simple">8EB30DB9-5892-50B6-9560-F2DEEC0520F5</object-id><label>Figure 22.</label><caption><p><tp:taxon-name><tp:taxon-name-part taxon-name-part-type="genus" reg="Epeorus">Epeorus</tp:taxon-name-part> (<tp:taxon-name-part taxon-name-part-type="subgenus" reg="Caucasiron">Caucasiron</tp:taxon-name-part>) <tp:taxon-name-part taxon-name-part-type="species" reg="iranicus">iranicus</tp:taxon-name-part></tp:taxon-name>, larva: <bold>A</bold> habitus in dorsal view <bold>B</bold> habitus in ventral view <bold>C</bold> habitus in lateral view <bold>D</bold> head of male in dorsal view <bold>E</bold> head of female in dorsal view <bold>F</bold> middle leg in dorsal view <bold>G, H</bold> abdominal terga (arrows point antero-lateral stripes of medial macula) <bold>I, J</bold> abdominal sterna II–VI <bold>K</bold> gills VII (in natural position from ventral view).</p></caption><graphic xmlns:xlink="http://www.w3.org/1999/xlink" xlink:href="zookeys-986-001-g022.jpg" position="float" orientation="portrait" xlink:type="simple" id="oo_471944.jpg"><uri content-type="original_file" xlink:type="simple">https://binary.pensoft.net/fig/471944</uri></graphic></fig><fig id="F46" position="float" orientation="portrait"><object-id xmlns:xlink="http://www.w3.org/1999/xlink" content-type="doi" xlink:type="simple">10.3897/zookeys.986.56276.figure46</object-id><object-id xmlns:xlink="http://www.w3.org/1999/xlink" content-type="arpha" xlink:type="simple">E03FE621-C8EB-59C6-B233-15D2AC8CC7EB</object-id><label>Figure 46.</label><caption><p><tp:taxon-name><tp:taxon-name-part taxon-name-part-type="genus" reg="Epeorus">Epeorus</tp:taxon-name-part> (<tp:taxon-name-part taxon-name-part-type="subgenus" reg="Caucasiron">Caucasiron</tp:taxon-name-part>) <tp:taxon-name-part taxon-name-part-type="species" reg="zagrosicus">zagrosicus</tp:taxon-name-part></tp:taxon-name>, larva: <bold>A</bold> habitus in dorsal view <bold>B</bold> habitus in ventral view <bold>C</bold> habitus in lateral view <bold>D</bold> head of male in dorsal view <bold>E</bold> head of female in dorsal view <bold>F</bold> middle leg in dorsal view <bold>G, H</bold> abdominal terga (arrows point on dorso-posteriorly extended lateral stripes) <bold>I</bold> abdominal sterna II–VI <bold>J, K</bold> gills VII (in natural position from ventral view).</p></caption><graphic xmlns:xlink="http://www.w3.org/1999/xlink" xlink:href="zookeys-986-001-g046.jpg" position="float" orientation="portrait" xlink:type="simple" id="oo_471969.jpg"><uri content-type="original_file" xlink:type="simple">https://binary.pensoft.net/fig/471969</uri></graphic></fig><fig id="F13" position="float" orientation="portrait"><object-id xmlns:xlink="http://www.w3.org/1999/xlink" content-type="doi" xlink:type="simple">10.3897/zookeys.986.56276.figure13</object-id><object-id xmlns:xlink="http://www.w3.org/1999/xlink" content-type="arpha" xlink:type="simple">71E1AED3-92C0-5B9C-92DD-1C26D89D2C17</object-id><label>Figure 13.</label><caption><p><tp:taxon-name><tp:taxon-name-part taxon-name-part-type="genus" reg="Epeorus">Epeorus</tp:taxon-name-part> (<tp:taxon-name-part taxon-name-part-type="subgenus" reg="Caucasiron">Caucasiron</tp:taxon-name-part>) <tp:taxon-name-part taxon-name-part-type="species" reg="nigripilosus">nigripilosus</tp:taxon-name-part></tp:taxon-name>, larva: <bold>A</bold> habitus in dorsal view <bold>B</bold> habitus in ventral view <bold>C</bold> habitus in lateral view <bold>D</bold> head of male in dorsal view <bold>E</bold> head of female in dorsal view <bold>F, –G</bold> middle leg in dorsal view <bold>H, –I</bold> abdominal terga (arrows point on dorso-posteriorly extended lateral stripes) <bold>J</bold> abdominal sterna II–VI <bold>K</bold> gills VII (in natural position from ventral view).</p></caption><graphic xmlns:xlink="http://www.w3.org/1999/xlink" xlink:href="zookeys-986-001-g013.jpg" position="float" orientation="portrait" xlink:type="simple" id="oo_471935.jpg"><uri content-type="original_file" xlink:type="simple">https://binary.pensoft.net/fig/471935</uri></graphic></fig></tp:treatment-sec><ref-list><ref id="B46"><mixed-citation xmlns:xlink="http://www.w3.org/1999/xlink" xlink:type="simple"><person-group><name name-style="western"><surname>Tshernova</surname><given-names>OA</given-names></name></person-group> (<year>1974</year>) <article-title>The generic composition of the mayflies of the family <tp:taxon-name><tp:taxon-name-part taxon-name-part-type="family">Heptageniidae</tp:taxon-name-part></tp:taxon-name> (<tp:taxon-name><tp:taxon-name-part taxon-name-part-type="order">Ephemeroptera</tp:taxon-name-part></tp:taxon-name>) in the Holarctic and Oriental Region.</article-title><source>Entomological Review</source><volume>53</volume>: <fpage>53</fpage>–<lpage>62</lpage>.</mixed-citation></ref><ref id="B7"><mixed-citation xmlns:xlink="http://www.w3.org/1999/xlink" xlink:type="simple"><person-group><name name-style="western"><surname>Braasch</surname><given-names>D</given-names></name></person-group> (<year>1979</year>) <article-title>Beitrag zur Kenntnis der Gattung <italic><tp:taxon-name><tp:taxon-name-part taxon-name-part-type="genus">Iron</tp:taxon-name-part></tp:taxon-name></italic> Eaton im Kaukasus (UdSSR) (III) (<tp:taxon-name><tp:taxon-name-part taxon-name-part-type="order">Ephemeroptera</tp:taxon-name-part></tp:taxon-name>, <tp:taxon-name><tp:taxon-name-part taxon-name-part-type="family">Heptageniidae</tp:taxon-name-part></tp:taxon-name>).</article-title><source>Reichenbachia</source><volume>17</volume>: <fpage>283</fpage>–<lpage>294</lpage>.</mixed-citation></ref><ref id="B31"><mixed-citation xmlns:xlink="http://www.w3.org/1999/xlink" xlink:type="simple"><person-group><name name-style="western"><surname>Kluge</surname><given-names>NJ</given-names></name></person-group> (<year>1997b</year>) <article-title>New subgenera of Holarctic mayflies (<tp:taxon-name><tp:taxon-name-part taxon-name-part-type="order">Ephemeroptera</tp:taxon-name-part></tp:taxon-name>: <tp:taxon-name><tp:taxon-name-part taxon-name-part-type="family">Heptageniidae</tp:taxon-name-part></tp:taxon-name>, <tp:taxon-name><tp:taxon-name-part taxon-name-part-type="family">Leptophlebiidae</tp:taxon-name-part></tp:taxon-name>, <tp:taxon-name><tp:taxon-name-part taxon-name-part-type="family">Ephemerellidae</tp:taxon-name-part></tp:taxon-name>).</article-title><source>Zoosystematica Rossica</source><volume>5</volume>: <fpage>233</fpage>–<lpage>235</lpage>.</mixed-citation></ref><ref id="B45"><mixed-citation xmlns:xlink="http://www.w3.org/1999/xlink" xlink:type="simple"><person-group><name name-style="western"><surname>Tshernova</surname><given-names>OA</given-names></name></person-group> (<year>1938</year>) <article-title>Zur Kenntnis der Ephemeropteren Ost-Transkaukasien.</article-title><source>Trudy Azerbajdshanskogo Filiala AN SSSR, Baku</source><volume>7</volume>: <fpage>55</fpage>–<lpage>64</lpage>.</mixed-citation></ref><ref id="B29"><mixed-citation xmlns:xlink="http://www.w3.org/1999/xlink" xlink:type="simple"><person-group><name name-style="western"><surname>Kluge</surname><given-names>NJ</given-names></name></person-group> (<year>1995</year>) <source>A catalogue of the type-specimens in the collection of the Zoological Institute, Russian Academy of Sciences, <tp:taxon-name><tp:taxon-name-part taxon-name-part-type="class">Insecta</tp:taxon-name-part></tp:taxon-name>: <tp:taxon-name><tp:taxon-name-part taxon-name-part-type="order">Ephemeroptera</tp:taxon-name-part></tp:taxon-name>.</source><publisher-name>Zoological Institute of the Russian Academy of Sciences</publisher-name>, <publisher-loc>St. Petersburg</publisher-loc>, <size units="page">52 pp</size>. [In Russian]</mixed-citation></ref><ref id="B43"><mixed-citation xmlns:xlink="http://www.w3.org/1999/xlink" xlink:type="simple"><person-group><name name-style="western"><surname>Sinitshenkova</surname><given-names>ND</given-names></name></person-group> (<year>1976</year>) <article-title>Mayflies of the genus <italic><tp:taxon-name><tp:taxon-name-part taxon-name-part-type="genus">Iron</tp:taxon-name-part></tp:taxon-name></italic> Eaton (<tp:taxon-name><tp:taxon-name-part taxon-name-part-type="order">Ephemeroptera</tp:taxon-name-part></tp:taxon-name>, <tp:taxon-name><tp:taxon-name-part taxon-name-part-type="family">Heptageniidae</tp:taxon-name-part></tp:taxon-name>) in the fauna of the Caucasus.</article-title><source>Entomological Review</source><volume>55</volume>: <fpage>85</fpage>–<lpage>92</lpage>.</mixed-citation></ref><ref id="B8"><mixed-citation xmlns:xlink="http://www.w3.org/1999/xlink" xlink:type="simple"><person-group><name name-style="western"><surname>Braasch</surname><given-names>D</given-names></name></person-group> (<year>1980</year>) <article-title>Beitrag zur Kenntnis der Gattung <italic><tp:taxon-name><tp:taxon-name-part taxon-name-part-type="genus">Iron</tp:taxon-name-part></tp:taxon-name></italic> Eaton (<tp:taxon-name><tp:taxon-name-part taxon-name-part-type="family">Heptageniidae</tp:taxon-name-part></tp:taxon-name>, <tp:taxon-name><tp:taxon-name-part taxon-name-part-type="order">Ephemeroptera</tp:taxon-name-part></tp:taxon-name>) im Kaukasus (UdSSR), 2.</article-title><source>Entomologische Nachrichten</source><volume>24</volume>: <fpage>166</fpage>–<lpage>173</lpage>.</mixed-citation></ref><ref id="B12"><mixed-citation xmlns:xlink="http://www.w3.org/1999/xlink" xlink:type="simple"><person-group><name name-style="western"><surname>Braasch</surname><given-names>D</given-names></name><name name-style="western"><surname>Soldán</surname><given-names>T</given-names></name></person-group> (<year>1979</year>) <article-title>Neue <tp:taxon-name><tp:taxon-name-part taxon-name-part-type="family">Heptageniidae</tp:taxon-name-part></tp:taxon-name> aus Asien (<tp:taxon-name><tp:taxon-name-part taxon-name-part-type="order">Ephemeroptera</tp:taxon-name-part></tp:taxon-name>).</article-title><source>Reichenbachia</source><volume>17</volume>: <fpage>261</fpage>–<lpage>272</lpage>.</mixed-citation></ref></ref-list></tp:taxon-treatment>
