# Supplementary material for: Identification guide to larvae of Caucasian Epeorus (Caucasiron) (Ephemeroptera, Heptageniidae)
Source: Zookeys. 2020 Nov 5;986:1–53. doi: 10.3897/zookeys.986.56276 (PMC7661483; doi:10.3897/zookeys.986.56276)
Supplement: XML Treatment for Epeorus (Caucasiron) magnus [file zookeys.986.56276-treatment3.xml]

<!DOCTYPE tp:taxon-treatment
  PUBLIC "-//TaxonX//DTD Taxonomic Treatment Publishing DTD v0 20100105//EN" "tax-treatment-NSO.dtd">
<tp:taxon-treatment xmlns:tp="http://www.plazi.org/taxpub"><tp:treatment-meta><kwd-group><label>Taxon classification</label><kwd><named-content xmlns:xlink="http://www.w3.org/1999/xlink" content-type="kingdom">Animalia</named-content></kwd><kwd><named-content xmlns:xlink="http://www.w3.org/1999/xlink" content-type="order">Ephemeroptera</named-content></kwd><kwd><named-content xmlns:xlink="http://www.w3.org/1999/xlink" content-type="family">Heptageniidae</named-content></kwd></kwd-group><mixed-citation publication-type="journal"><person-group><name><surname>Hrivniak</surname><given-names>Ľuboš</given-names></name><name><surname>Sroka</surname><given-names>Pavel</given-names></name><name><surname>Bojková</surname><given-names>Jindřiška</given-names></name><name><surname>Godunko</surname><given-names>Roman J.</given-names></name></person-group><article-title>Identification guide to larvae of Caucasian <italic><tp:taxon-name><tp:taxon-name-part taxon-name-part-type="genus" reg="Epeorus">Epeorus</tp:taxon-name-part></tp:taxon-name></italic> (<italic><tp:taxon-name><tp:taxon-name-part taxon-name-part-type="genus" reg="Epeorus"/><tp:taxon-name-part taxon-name-part-type="subgenus" reg="Caucasiron">Caucasiron</tp:taxon-name-part></tp:taxon-name></italic>) (<tp:taxon-name><tp:taxon-name-part taxon-name-part-type="order">Ephemeroptera</tp:taxon-name-part></tp:taxon-name>, <tp:taxon-name><tp:taxon-name-part taxon-name-part-type="family">Heptageniidae</tp:taxon-name-part></tp:taxon-name>)</article-title><source>Zookeys</source><day>05</day><month>11</month><year>2020</year><volume>986</volume><fpage>1</fpage><lpage>53</lpage><pub-id pub-id-type="doi">10.3897/zookeys.986.56276</pub-id></mixed-citation></tp:treatment-meta><tp:nomenclature><tp:taxon-name><object-id xmlns:xlink="http://www.w3.org/1999/xlink" content-type="arpha" xlink:type="simple">1C3604D6-72A6-5663-972A-A9B8D8047BFB</object-id>
              <tp:taxon-name-part taxon-name-part-type="genus" reg="Epeorus">Epeorus</tp:taxon-name-part> (<tp:taxon-name-part taxon-name-part-type="subgenus" reg="Caucasiron">Caucasiron</tp:taxon-name-part>) <tp:taxon-name-part taxon-name-part-type="species" reg="magnus">magnus</tp:taxon-name-part></tp:taxon-name><tp:taxon-authority>(Braasch, 1978)</tp:taxon-authority><xref ref-type="fig" rid="F9">Figs 9</xref><xref ref-type="fig" rid="F10">, 10</xref><xref ref-type="fig" rid="F11">, 11</xref><tp:nomenclature-citation-list><tp:nomenclature-citation><tp:taxon-name>
                  <tp:taxon-name-part taxon-name-part-type="genus" reg="Iron">Iron</tp:taxon-name-part> <tp:taxon-name-part taxon-name-part-type="species" reg="znojkoi">znojkoi</tp:taxon-name-part></tp:taxon-name><comment>Tshernova, 1938; in <xref ref-type="bibr" rid="B43">Sinitshenkova (1976)</xref>, partim</comment></tp:nomenclature-citation><tp:nomenclature-citation><tp:taxon-name>
                  <tp:taxon-name-part taxon-name-part-type="genus" reg="Iron">Iron</tp:taxon-name-part> <tp:taxon-name-part taxon-name-part-type="species" reg="magnus">magnus</tp:taxon-name-part></tp:taxon-name><comment>Braasch, 1978</comment></tp:nomenclature-citation><tp:nomenclature-citation><tp:taxon-name>
                  <tp:taxon-name-part taxon-name-part-type="genus" reg="Epeorus">Epeorus</tp:taxon-name-part> (<tp:taxon-name-part taxon-name-part-type="subgenus" reg="Iron">Iron</tp:taxon-name-part>) <tp:taxon-name-part taxon-name-part-type="species" reg="magnus">magnus</tp:taxon-name-part></tp:taxon-name><comment>(Braasch, 1978); in <xref ref-type="bibr" rid="B28">Kluge (1988)</xref></comment></tp:nomenclature-citation><tp:nomenclature-citation><tp:taxon-name>
                  <tp:taxon-name-part taxon-name-part-type="genus" reg="Epeorus">Epeorus</tp:taxon-name-part> (<tp:taxon-name-part taxon-name-part-type="subgenus" reg="Caucasiron">Caucasiron</tp:taxon-name-part>) <tp:taxon-name-part taxon-name-part-type="species" reg="magnus">magnus</tp:taxon-name-part></tp:taxon-name><comment>(Braasch, 1978); in <xref ref-type="bibr" rid="B31">Kluge (1997b)</xref></comment></tp:nomenclature-citation></tp:nomenclature-citation-list></tp:nomenclature><tp:treatment-sec sec-type="type locality" id="SECID0EVDBI"><title>Type locality.</title><p>Russia, Krasnodar krai, western Caucasus, Sochi River (20 km above Sochi; 800 m a.s.l.).</p></tp:treatment-sec><tp:treatment-sec sec-type="distribution" id="SECID0E1DBI"><title>Distribution.</title><p>Georgia, south-western Russia, Azerbaijan, Armenia, Turkey (Fig. <xref ref-type="fig" rid="F9">9</xref>). One of the most widespread species in the Caucasus.</p></tp:treatment-sec><tp:treatment-sec sec-type="habitat" id="SECID0EEEBI"><title>Habitat.</title><p>Larvae inhabit streams and rivers of various sizes, from larger braided low-altitude rivers to small streams at high altitude. Altitudinal range of sampling sites 6–2474 m a.s.l. (Fig. <xref ref-type="fig" rid="F9">9</xref>). Most frequently found at low and middle altitude. Often syntopic with <tp:taxon-name><tp:taxon-name-part taxon-name-part-type="genus" reg="Epeorus">E.</tp:taxon-name-part> (<tp:taxon-name-part taxon-name-part-type="subgenus" reg="Caucasiron">C.</tp:taxon-name-part>) <tp:taxon-name-part taxon-name-part-type="species" reg="znojkoi">znojkoi</tp:taxon-name-part></tp:taxon-name>.</p></tp:treatment-sec><tp:treatment-sec sec-type="Main morphological diagnostics of larvae" id="SECID0E3EBI"><title>Main morphological diagnostics of larvae.</title><p>(i) shape of head in male and female oval, trapezoidal (Fig. <xref ref-type="fig" rid="F10">10D, E</xref>); (ii) tergum X with well-developed postero-lateral projections (Fig. <xref ref-type="fig" rid="F11">11K–M</xref>, arrows), sporadically poorly developed; (iii) abdominal sterna without coloration pattern (Fig. <xref ref-type="fig" rid="F10">10B, J</xref>); (iv) abdominal terga V–VII with triangular medial macula (Fig. <xref ref-type="fig" rid="F10">10H</xref>), sporadically poorly visible (Fig. <xref ref-type="fig" rid="F10">10I</xref>); (v) femora without medial hypodermal spot (Fig. <xref ref-type="fig" rid="F10">10F, G</xref>); (vi) dorsal surface of labrum densely covered by bristle-like setae (Fig. <xref ref-type="fig" rid="F11">11A</xref>); (v) setae on abdominal terga hair-like (Fig. <xref ref-type="fig" rid="F11">11E</xref>); (vi) gill plates III with well-developed projection (Fig. <xref ref-type="fig" rid="F11">11G</xref>); (vii) denticles along posterior margin of tergum VII strongly sclerotized, dense and curved (Fig. <xref ref-type="fig" rid="F11">11E</xref>).</p></tp:treatment-sec><tp:treatment-sec sec-type="remarks" id="SECID0EKGBI"><title>Remarks.</title><p><bold><italic>Morphology</italic>.</bold> The largest species occurring in the Caucasus. The body size of larvae 20–24 mm, cerci 20–22 mm (<xref ref-type="bibr" rid="B6">Braasch 1978</xref>).</p><p><bold><italic>Taxonomy</italic>.</bold> Original description based on the larvae from Russia (western Caucasus) (<xref ref-type="bibr" rid="B6">Braasch 1978</xref>). The type series is currently deposited in the collection of <named-content xmlns:xlink="http://www.w3.org/1999/xlink" xlink:type="simple" content-type="institution" xlink:href="http://grbio.org/institution/staatliches-museum-fuer-naturkund-stuttgart" id="NCID0EEHBI">Stuttgart State Museum of Natural History, Stuttgart, Germany</named-content> (<named-content xmlns:xlink="http://www.w3.org/1999/xlink" content-type="dwc:institutional_code" xlink:type="simple">SMNS</named-content>). Imagines (male and female) and female subimago described by <xref ref-type="bibr" rid="B8">Braasch (1980)</xref> based on material from Russia, Armenia and Georgia. We assume the larva of <tp:taxon-name><tp:taxon-name-part taxon-name-part-type="genus" reg="Epeorus">E.</tp:taxon-name-part> (<tp:taxon-name-part taxon-name-part-type="subgenus" reg="Caucasiron">C.</tp:taxon-name-part>) <tp:taxon-name-part taxon-name-part-type="species" reg="magnus">magnus</tp:taxon-name-part></tp:taxon-name> was erroneously described under the name <italic><tp:taxon-name><tp:taxon-name-part taxon-name-part-type="genus" reg="Epeorus"/><tp:taxon-name-part taxon-name-part-type="species" reg="znojkoi">znojkoi</tp:taxon-name-part></tp:taxon-name></italic> by <xref ref-type="bibr" rid="B43">Sinitshenkova (1976)</xref> (see remarks to <tp:taxon-name><tp:taxon-name-part taxon-name-part-type="genus" reg="Epeorus">E.</tp:taxon-name-part> (<tp:taxon-name-part taxon-name-part-type="subgenus" reg="Caucasiron">C.</tp:taxon-name-part>) <tp:taxon-name-part taxon-name-part-type="species" reg="znojkoi">znojkoi</tp:taxon-name-part></tp:taxon-name> s. l. for details).</p><fig id="F9" position="float" orientation="portrait"><object-id xmlns:xlink="http://www.w3.org/1999/xlink" content-type="doi" xlink:type="simple">10.3897/zookeys.986.56276.figure9</object-id><object-id xmlns:xlink="http://www.w3.org/1999/xlink" content-type="arpha" xlink:type="simple">EFDC9F37-18CE-5EFE-8C1C-7A2D1E8BA241</object-id><label>Figure 9.</label><caption><p>Geographical (left) and vertical (right) distribution of <tp:taxon-name><tp:taxon-name-part taxon-name-part-type="genus" reg="Epeorus">Epeorus</tp:taxon-name-part> (<tp:taxon-name-part taxon-name-part-type="subgenus" reg="Caucasiron">Caucasiron</tp:taxon-name-part>) <tp:taxon-name-part taxon-name-part-type="species" reg="magnus">magnus</tp:taxon-name-part></tp:taxon-name>.</p></caption><graphic xmlns:xlink="http://www.w3.org/1999/xlink" xlink:href="zookeys-986-001-g009.jpg" position="float" orientation="portrait" xlink:type="simple" id="oo_471931.jpg"><uri content-type="original_file" xlink:type="simple">https://binary.pensoft.net/fig/471931</uri></graphic></fig><fig id="F10" position="float" orientation="portrait"><object-id xmlns:xlink="http://www.w3.org/1999/xlink" content-type="doi" xlink:type="simple">10.3897/zookeys.986.56276.figure10</object-id><object-id xmlns:xlink="http://www.w3.org/1999/xlink" content-type="arpha" xlink:type="simple">007D17C3-F67B-5E70-9584-61788AE06D39</object-id><label>Figure 10.</label><caption><p><tp:taxon-name><tp:taxon-name-part taxon-name-part-type="genus" reg="Epeorus">Epeorus</tp:taxon-name-part> (<tp:taxon-name-part taxon-name-part-type="subgenus" reg="Caucasiron">Caucasiron</tp:taxon-name-part>) <tp:taxon-name-part taxon-name-part-type="species" reg="magnus">magnus</tp:taxon-name-part></tp:taxon-name>, larva: <bold>A</bold> habitus in dorsal view <bold>B</bold> habitus in ventral view <bold>C</bold> habitus in lateral view <bold>D</bold> head of male in dorsal view <bold>E</bold> head of female in dorsal view <bold>F, G</bold> middle leg in dorsal view <bold>H, I</bold> abdominal terga <bold>J</bold> abdominal sterna II–VI <bold>K</bold> gills VII (in natural position from ventral view).</p></caption><graphic xmlns:xlink="http://www.w3.org/1999/xlink" xlink:href="zookeys-986-001-g010.jpg" position="float" orientation="portrait" xlink:type="simple" id="oo_471932.jpg"><uri content-type="original_file" xlink:type="simple">https://binary.pensoft.net/fig/471932</uri></graphic></fig><fig id="F11" position="float" orientation="portrait"><object-id xmlns:xlink="http://www.w3.org/1999/xlink" content-type="doi" xlink:type="simple">10.3897/zookeys.986.56276.figure11</object-id><object-id xmlns:xlink="http://www.w3.org/1999/xlink" content-type="arpha" xlink:type="simple">42FEC845-8183-5F56-828C-EDEB459015CA</object-id><label>Figure 11.</label><caption><p><tp:taxon-name><tp:taxon-name-part taxon-name-part-type="genus" reg="Epeorus">Epeorus</tp:taxon-name-part> (<tp:taxon-name-part taxon-name-part-type="subgenus" reg="Caucasiron">Caucasiron</tp:taxon-name-part>) <tp:taxon-name-part taxon-name-part-type="species" reg="magnus">magnus</tp:taxon-name-part></tp:taxon-name>, larva: <bold>A</bold> labrum (left half in dorsal view right half in ventral view) with detail of bristle-like seta <bold>B</bold> incisors of left mandible <bold>C</bold> incisors of right mandible <bold>D</bold> setae on dorsal surface of femora <bold>E</bold> surface and posterior margin of abdominal tergum VII <bold>F</bold> gill I <bold>G</bold> gill III <bold>H</bold> gill VII (flattened on slide) <bold>I, J</bold> gill VII (in natural position from ventral view) variability in shape <bold>K–M</bold> abdominal segments VIII–X in lateral view (arrow points on postero-lateral projection) <bold>N</bold> sternum IX of female with observed variability.</p></caption><graphic xmlns:xlink="http://www.w3.org/1999/xlink" xlink:href="zookeys-986-001-g011.jpg" position="float" orientation="portrait" xlink:type="simple" id="oo_471933.jpg"><uri content-type="original_file" xlink:type="simple">https://binary.pensoft.net/fig/471933</uri></graphic></fig></tp:treatment-sec><ref-list><ref id="B43"><mixed-citation xmlns:xlink="http://www.w3.org/1999/xlink" xlink:type="simple"><person-group><name name-style="western"><surname>Sinitshenkova</surname><given-names>ND</given-names></name></person-group> (<year>1976</year>) <article-title>Mayflies of the genus <italic><tp:taxon-name><tp:taxon-name-part taxon-name-part-type="genus">Iron</tp:taxon-name-part></tp:taxon-name></italic> Eaton (<tp:taxon-name><tp:taxon-name-part taxon-name-part-type="order">Ephemeroptera</tp:taxon-name-part></tp:taxon-name>, <tp:taxon-name><tp:taxon-name-part taxon-name-part-type="family">Heptageniidae</tp:taxon-name-part></tp:taxon-name>) in the fauna of the Caucasus.</article-title><source>Entomological Review</source><volume>55</volume>: <fpage>85</fpage>–<lpage>92</lpage>.</mixed-citation></ref><ref id="B28"><mixed-citation xmlns:xlink="http://www.w3.org/1999/xlink" xlink:type="simple"><person-group><name name-style="western"><surname>Kluge</surname><given-names>NJ</given-names></name></person-group> (<year>1988</year>) <article-title>Revision of genera of the family <tp:taxon-name><tp:taxon-name-part taxon-name-part-type="family">Heptageniidae</tp:taxon-name-part></tp:taxon-name> (<tp:taxon-name><tp:taxon-name-part taxon-name-part-type="order">Ephemeroptera</tp:taxon-name-part></tp:taxon-name>) I. Diagnoses of tribes, genera and subgenera of the subfamily <tp:taxon-name><tp:taxon-name-part taxon-name-part-type="subfamily">Heptageniinae</tp:taxon-name-part></tp:taxon-name>.</article-title><source>Entomologicheskoe Obozrenie</source><volume>67</volume>(<issue>2</issue>): <fpage>291</fpage>–<lpage>313</lpage>.</mixed-citation></ref><ref id="B31"><mixed-citation xmlns:xlink="http://www.w3.org/1999/xlink" xlink:type="simple"><person-group><name name-style="western"><surname>Kluge</surname><given-names>NJ</given-names></name></person-group> (<year>1997b</year>) <article-title>New subgenera of Holarctic mayflies (<tp:taxon-name><tp:taxon-name-part taxon-name-part-type="order">Ephemeroptera</tp:taxon-name-part></tp:taxon-name>: <tp:taxon-name><tp:taxon-name-part taxon-name-part-type="family">Heptageniidae</tp:taxon-name-part></tp:taxon-name>, <tp:taxon-name><tp:taxon-name-part taxon-name-part-type="family">Leptophlebiidae</tp:taxon-name-part></tp:taxon-name>, <tp:taxon-name><tp:taxon-name-part taxon-name-part-type="family">Ephemerellidae</tp:taxon-name-part></tp:taxon-name>).</article-title><source>Zoosystematica Rossica</source><volume>5</volume>: <fpage>233</fpage>–<lpage>235</lpage>.</mixed-citation></ref><ref id="B6"><mixed-citation xmlns:xlink="http://www.w3.org/1999/xlink" xlink:type="simple"><person-group><name name-style="western"><surname>Braasch</surname><given-names>D</given-names></name></person-group> (<year>1978</year>) <article-title><italic><tp:taxon-name><tp:taxon-name-part taxon-name-part-type="genus">Epeorus</tp:taxon-name-part> <tp:taxon-name-part taxon-name-part-type="species">znojkoi</tp:taxon-name-part></tp:taxon-name></italic> and <italic><tp:taxon-name><tp:taxon-name-part taxon-name-part-type="genus">Iron</tp:taxon-name-part> <tp:taxon-name-part taxon-name-part-type="species">magnus</tp:taxon-name-part></tp:taxon-name></italic> new species (<tp:taxon-name><tp:taxon-name-part taxon-name-part-type="family">Heptageniidae</tp:taxon-name-part></tp:taxon-name><tp:taxon-name><tp:taxon-name-part taxon-name-part-type="order">Ephemeroptera</tp:taxon-name-part></tp:taxon-name>) from the Caucasus USSR.</article-title><source>Entomologische Nachrichten</source><volume>22</volume>: <fpage>65</fpage>–<lpage>70</lpage>.</mixed-citation></ref><ref id="B8"><mixed-citation xmlns:xlink="http://www.w3.org/1999/xlink" xlink:type="simple"><person-group><name name-style="western"><surname>Braasch</surname><given-names>D</given-names></name></person-group> (<year>1980</year>) <article-title>Beitrag zur Kenntnis der Gattung <italic><tp:taxon-name><tp:taxon-name-part taxon-name-part-type="genus">Iron</tp:taxon-name-part></tp:taxon-name></italic> Eaton (<tp:taxon-name><tp:taxon-name-part taxon-name-part-type="family">Heptageniidae</tp:taxon-name-part></tp:taxon-name>, <tp:taxon-name><tp:taxon-name-part taxon-name-part-type="order">Ephemeroptera</tp:taxon-name-part></tp:taxon-name>) im Kaukasus (UdSSR), 2.</article-title><source>Entomologische Nachrichten</source><volume>24</volume>: <fpage>166</fpage>–<lpage>173</lpage>.</mixed-citation></ref></ref-list></tp:taxon-treatment>
