# Supplementary material for: Identification guide to larvae of Caucasian Epeorus (Caucasiron) (Ephemeroptera, Heptageniidae)
Source: Zookeys. 2020 Nov 5;986:1–53. doi: 10.3897/zookeys.986.56276 (PMC7661483; doi:10.3897/zookeys.986.56276)
Supplement: XML Treatment for Epeorus (Caucasiron) nigripilosus [file zookeys.986.56276-treatment4.xml]

<!DOCTYPE tp:taxon-treatment
  PUBLIC "-//TaxonX//DTD Taxonomic Treatment Publishing DTD v0 20100105//EN" "tax-treatment-NSO.dtd">
<tp:taxon-treatment xmlns:tp="http://www.plazi.org/taxpub"><tp:treatment-meta><kwd-group><label>Taxon classification</label><kwd><named-content xmlns:xlink="http://www.w3.org/1999/xlink" content-type="kingdom">Animalia</named-content></kwd><kwd><named-content xmlns:xlink="http://www.w3.org/1999/xlink" content-type="order">Ephemeroptera</named-content></kwd><kwd><named-content xmlns:xlink="http://www.w3.org/1999/xlink" content-type="family">Heptageniidae</named-content></kwd></kwd-group><mixed-citation publication-type="journal"><person-group><name><surname>Hrivniak</surname><given-names>Ľuboš</given-names></name><name><surname>Sroka</surname><given-names>Pavel</given-names></name><name><surname>Bojková</surname><given-names>Jindřiška</given-names></name><name><surname>Godunko</surname><given-names>Roman J.</given-names></name></person-group><article-title>Identification guide to larvae of Caucasian <italic><tp:taxon-name><tp:taxon-name-part taxon-name-part-type="genus" reg="Epeorus">Epeorus</tp:taxon-name-part></tp:taxon-name></italic> (<italic><tp:taxon-name><tp:taxon-name-part taxon-name-part-type="genus" reg="Epeorus"/><tp:taxon-name-part taxon-name-part-type="subgenus" reg="Caucasiron">Caucasiron</tp:taxon-name-part></tp:taxon-name></italic>) (<tp:taxon-name><tp:taxon-name-part taxon-name-part-type="order">Ephemeroptera</tp:taxon-name-part></tp:taxon-name>, <tp:taxon-name><tp:taxon-name-part taxon-name-part-type="family">Heptageniidae</tp:taxon-name-part></tp:taxon-name>)</article-title><source>Zookeys</source><day>05</day><month>11</month><year>2020</year><volume>986</volume><fpage>1</fpage><lpage>53</lpage><pub-id pub-id-type="doi">10.3897/zookeys.986.56276</pub-id></mixed-citation></tp:treatment-meta><tp:nomenclature><tp:taxon-name><object-id xmlns:xlink="http://www.w3.org/1999/xlink" content-type="arpha" xlink:type="simple">0DAD0969-70C1-5101-B21F-07825305E2C0</object-id>
              <tp:taxon-name-part taxon-name-part-type="genus" reg="Epeorus">Epeorus</tp:taxon-name-part> (<tp:taxon-name-part taxon-name-part-type="subgenus" reg="Caucasiron">Caucasiron</tp:taxon-name-part>) <tp:taxon-name-part taxon-name-part-type="species" reg="nigripilosus">nigripilosus</tp:taxon-name-part></tp:taxon-name><tp:taxon-authority>(Sinitshenkova, 1976)</tp:taxon-authority><xref ref-type="fig" rid="F12">Figs 12</xref><xref ref-type="fig" rid="F13">, 13</xref><xref ref-type="fig" rid="F14">, 14</xref><tp:nomenclature-citation-list><tp:nomenclature-citation><tp:taxon-name>
                  <tp:taxon-name-part taxon-name-part-type="genus" reg="Iron">Iron</tp:taxon-name-part> <tp:taxon-name-part taxon-name-part-type="species" reg="nigripilosus">nigripilosus</tp:taxon-name-part></tp:taxon-name><comment>Sinitshenkova, 1976</comment></tp:nomenclature-citation><tp:nomenclature-citation><tp:taxon-name>
                  <tp:taxon-name-part taxon-name-part-type="genus" reg="Epeorus">Epeorus</tp:taxon-name-part> (<tp:taxon-name-part taxon-name-part-type="subgenus" reg="Iron">Iron</tp:taxon-name-part>) <tp:taxon-name-part taxon-name-part-type="species" reg="nigripilosus">nigripilosus</tp:taxon-name-part></tp:taxon-name><comment>(Sinitshenkova, 1976); in <xref ref-type="bibr" rid="B29">Kluge (1995)</xref></comment></tp:nomenclature-citation><tp:nomenclature-citation><tp:taxon-name>
                  <tp:taxon-name-part taxon-name-part-type="genus" reg="Epeorus">Epeorus</tp:taxon-name-part> (<tp:taxon-name-part taxon-name-part-type="subgenus" reg="Caucasiron">Caucasiron</tp:taxon-name-part>) <tp:taxon-name-part taxon-name-part-type="species" reg="nigripilosus">nigripilosus</tp:taxon-name-part></tp:taxon-name><comment>(Sinitshenkova, 1976); in <xref ref-type="bibr" rid="B32">Kluge (2004)</xref></comment></tp:nomenclature-citation></tp:nomenclature-citation-list></tp:nomenclature><tp:treatment-sec sec-type="type locality" id="SECID0EBQBI"><title>Type locality.</title><p>Georgia, Mtskheta-Mtianeti Region, Kistinka (= Khde, Khdistkhali) River (along the Georgian Military Road, 1300 m a.s.l.).</p></tp:treatment-sec><tp:treatment-sec sec-type="distribution" id="SECID0EGQBI"><title>Distribution.</title><p>Georgia, south-western Russia, Turkey, Cyprus Island, northern Iraq, northern Iran (Fig. <xref ref-type="fig" rid="F12">12</xref>).</p></tp:treatment-sec><tp:treatment-sec sec-type="habitat" id="SECID0EQQBI"><title>Habitat.</title><p>Larvae inhabit small streams and rivers at low to high altitude. Altitudinal range of sampling sites 280–2100 m a.s.l. (Fig. <xref ref-type="fig" rid="F12">12</xref>). Most frequently found above 1000 m a.s.l.</p></tp:treatment-sec><tp:treatment-sec sec-type="Main morphological diagnostics of larvae" id="SECID0E1QBI"><title>Main morphological diagnostics of larvae.</title><p>(i) abdominal sterna II–VI with a pair of triangular spots; nerve ganglia often with spots (Fig. <xref ref-type="fig" rid="F13">13B, J</xref>); (ii) abdominal terga V–VII with lateral stripes extended dorso-posteriorly (Fig. <xref ref-type="fig" rid="F13">13H, I</xref>, arrows); (iii) tergum X with postero-lateral projections (Fig. <xref ref-type="fig" rid="F14">14K, L</xref>, arrows); (iv) femora with rounded medial hypodermal spot (Fig. <xref ref-type="fig" rid="F13">13F, G</xref>); (v) setae on abdominal terga hair-like (Fig. <xref ref-type="fig" rid="F14">14E</xref>); (vi) denticles along posterior margin of tergum VII strongly sclerotized and dense (Fig. <xref ref-type="fig" rid="F14">14E</xref>); (vii) gill plates VII (in natural position from ventral view) wide (Figs <xref ref-type="fig" rid="F13">13K</xref>, <xref ref-type="fig" rid="F14">14H–J</xref>); (viii) gill plates III with developed projection (Fig. <xref ref-type="fig" rid="F14">14G</xref>).</p></tp:treatment-sec><tp:treatment-sec sec-type="remarks" id="SECID0EESBI"><title>Remarks.</title><p><bold><italic>Taxonomy</italic>.</bold> This species was described based on larvae from Georgia (Kistinka River) (<xref ref-type="bibr" rid="B43">Sinitshenkova 1976</xref>). Type series is deposited in <abbrev xmlns:xlink="http://www.w3.org/1999/xlink" content-type="institution" xlink:title="Institute of Zoology, Russian Academy of Sciences, Saint Petersburg" id="ABBRID0ETSBI" xlink:type="simple">IZ</abbrev> (<xref ref-type="bibr" rid="B29">Kluge 1995</xref>). Male imago was described by <xref ref-type="bibr" rid="B7">Braasch (1979)</xref> based on the material from the western Caucasus (Teberda River) associated with larvae according to similar coloration of abdominal terga and sterna. Female imago not described. Male genitalia similar to <tp:taxon-name><tp:taxon-name-part taxon-name-part-type="genus" reg="Epeorus">E.</tp:taxon-name-part> (<tp:taxon-name-part taxon-name-part-type="subgenus" reg="Caucasiron">C.</tp:taxon-name-part>) <tp:taxon-name-part taxon-name-part-type="species" reg="caucasicus">caucasicus</tp:taxon-name-part></tp:taxon-name> according to <xref ref-type="bibr" rid="B7">Braasch (1979)</xref>.</p><fig id="F12" position="float" orientation="portrait"><object-id xmlns:xlink="http://www.w3.org/1999/xlink" content-type="doi" xlink:type="simple">10.3897/zookeys.986.56276.figure12</object-id><object-id xmlns:xlink="http://www.w3.org/1999/xlink" content-type="arpha" xlink:type="simple">EBE579AB-EF4B-5426-8FE5-9C8867AF984D</object-id><label>Figure 12.</label><caption><p>Geographical (left) and vertical (right) distribution of <tp:taxon-name><tp:taxon-name-part taxon-name-part-type="genus" reg="Epeorus">Epeorus</tp:taxon-name-part> (<tp:taxon-name-part taxon-name-part-type="subgenus" reg="Caucasiron">Caucasiron</tp:taxon-name-part>) <tp:taxon-name-part taxon-name-part-type="species" reg="nigripilosus">nigripilosus</tp:taxon-name-part></tp:taxon-name>.</p></caption><graphic xmlns:xlink="http://www.w3.org/1999/xlink" xlink:href="zookeys-986-001-g012.jpg" position="float" orientation="portrait" xlink:type="simple" id="oo_471934.jpg"><uri content-type="original_file" xlink:type="simple">https://binary.pensoft.net/fig/471934</uri></graphic></fig><fig id="F13" position="float" orientation="portrait"><object-id xmlns:xlink="http://www.w3.org/1999/xlink" content-type="doi" xlink:type="simple">10.3897/zookeys.986.56276.figure13</object-id><object-id xmlns:xlink="http://www.w3.org/1999/xlink" content-type="arpha" xlink:type="simple">71E1AED3-92C0-5B9C-92DD-1C26D89D2C17</object-id><label>Figure 13.</label><caption><p><tp:taxon-name><tp:taxon-name-part taxon-name-part-type="genus" reg="Epeorus">Epeorus</tp:taxon-name-part> (<tp:taxon-name-part taxon-name-part-type="subgenus" reg="Caucasiron">Caucasiron</tp:taxon-name-part>) <tp:taxon-name-part taxon-name-part-type="species" reg="nigripilosus">nigripilosus</tp:taxon-name-part></tp:taxon-name>, larva: <bold>A</bold> habitus in dorsal view <bold>B</bold> habitus in ventral view <bold>C</bold> habitus in lateral view <bold>D</bold> head of male in dorsal view <bold>E</bold> head of female in dorsal view <bold>F, –G</bold> middle leg in dorsal view <bold>H, –I</bold> abdominal terga (arrows point on dorso-posteriorly extended lateral stripes) <bold>J</bold> abdominal sterna II–VI <bold>K</bold> gills VII (in natural position from ventral view).</p></caption><graphic xmlns:xlink="http://www.w3.org/1999/xlink" xlink:href="zookeys-986-001-g013.jpg" position="float" orientation="portrait" xlink:type="simple" id="oo_471935.jpg"><uri content-type="original_file" xlink:type="simple">https://binary.pensoft.net/fig/471935</uri></graphic></fig><fig id="F14" position="float" orientation="portrait"><object-id xmlns:xlink="http://www.w3.org/1999/xlink" content-type="doi" xlink:type="simple">10.3897/zookeys.986.56276.figure14</object-id><object-id xmlns:xlink="http://www.w3.org/1999/xlink" content-type="arpha" xlink:type="simple">EE7EF3BC-0AD4-5DEA-AE18-644FF92FB9FA</object-id><label>Figure 14.</label><caption><p><tp:taxon-name><tp:taxon-name-part taxon-name-part-type="genus" reg="Epeorus">Epeorus</tp:taxon-name-part> (<tp:taxon-name-part taxon-name-part-type="subgenus" reg="Caucasiron">Caucasiron</tp:taxon-name-part>) <tp:taxon-name-part taxon-name-part-type="species" reg="nigripilosus">nigripilosus</tp:taxon-name-part></tp:taxon-name>, larva: <bold>A</bold> labrum (left half in dorsal view right half in ventral view) <bold>B</bold> incisors of left mandible <bold>C</bold> incisors of right mandible <bold>D</bold> setae on dorsal surface of femora <bold>E</bold> surface and posterior margin of abdominal tergum VII <bold>F</bold> gill I <bold>G</bold> gill III <bold>H</bold> gill VII (flattened on slide) <bold>I, J</bold> gill VII (in natural position from ventral view) variability in shape <bold>K, L</bold> abdominal segments VIII–X in lateral view (arrows point on postero-lateral projection) <bold>M</bold>, sternum IX of female with observed variability.</p></caption><graphic xmlns:xlink="http://www.w3.org/1999/xlink" xlink:href="zookeys-986-001-g014.jpg" position="float" orientation="portrait" xlink:type="simple" id="oo_471936.jpg"><uri content-type="original_file" xlink:type="simple">https://binary.pensoft.net/fig/471936</uri></graphic></fig></tp:treatment-sec><ref-list><ref id="B29"><mixed-citation xmlns:xlink="http://www.w3.org/1999/xlink" xlink:type="simple"><person-group><name name-style="western"><surname>Kluge</surname><given-names>NJ</given-names></name></person-group> (<year>1995</year>) <source>A catalogue of the type-specimens in the collection of the Zoological Institute, Russian Academy of Sciences, <tp:taxon-name><tp:taxon-name-part taxon-name-part-type="class">Insecta</tp:taxon-name-part></tp:taxon-name>: <tp:taxon-name><tp:taxon-name-part taxon-name-part-type="order">Ephemeroptera</tp:taxon-name-part></tp:taxon-name>.</source><publisher-name>Zoological Institute of the Russian Academy of Sciences</publisher-name>, <publisher-loc>St. Petersburg</publisher-loc>, <size units="page">52 pp</size>. [In Russian]</mixed-citation></ref><ref id="B32"><mixed-citation xmlns:xlink="http://www.w3.org/1999/xlink" xlink:type="simple"><person-group><name name-style="western"><surname>Kluge</surname><given-names>NJ</given-names></name></person-group> (<year>2004</year>) <source>The phylogenetic system of <tp:taxon-name><tp:taxon-name-part taxon-name-part-type="order">Ephemeroptera</tp:taxon-name-part></tp:taxon-name>.</source><publisher-name>Springer</publisher-name>, <publisher-loc>Dordrecht</publisher-loc>, <size units="page">456 pp</size>. <ext-link xlink:type="simple" ext-link-type="doi" xlink:href="10.1007/978-94-007-0872-3">https://doi.org/10.1007/978-94-007-0872-3</ext-link></mixed-citation></ref><ref id="B43"><mixed-citation xmlns:xlink="http://www.w3.org/1999/xlink" xlink:type="simple"><person-group><name name-style="western"><surname>Sinitshenkova</surname><given-names>ND</given-names></name></person-group> (<year>1976</year>) <article-title>Mayflies of the genus <italic><tp:taxon-name><tp:taxon-name-part taxon-name-part-type="genus">Iron</tp:taxon-name-part></tp:taxon-name></italic> Eaton (<tp:taxon-name><tp:taxon-name-part taxon-name-part-type="order">Ephemeroptera</tp:taxon-name-part></tp:taxon-name>, <tp:taxon-name><tp:taxon-name-part taxon-name-part-type="family">Heptageniidae</tp:taxon-name-part></tp:taxon-name>) in the fauna of the Caucasus.</article-title><source>Entomological Review</source><volume>55</volume>: <fpage>85</fpage>–<lpage>92</lpage>.</mixed-citation></ref><ref id="B7"><mixed-citation xmlns:xlink="http://www.w3.org/1999/xlink" xlink:type="simple"><person-group><name name-style="western"><surname>Braasch</surname><given-names>D</given-names></name></person-group> (<year>1979</year>) <article-title>Beitrag zur Kenntnis der Gattung <italic><tp:taxon-name><tp:taxon-name-part taxon-name-part-type="genus">Iron</tp:taxon-name-part></tp:taxon-name></italic> Eaton im Kaukasus (UdSSR) (III) (<tp:taxon-name><tp:taxon-name-part taxon-name-part-type="order">Ephemeroptera</tp:taxon-name-part></tp:taxon-name>, <tp:taxon-name><tp:taxon-name-part taxon-name-part-type="family">Heptageniidae</tp:taxon-name-part></tp:taxon-name>).</article-title><source>Reichenbachia</source><volume>17</volume>: <fpage>283</fpage>–<lpage>294</lpage>.</mixed-citation></ref></ref-list></tp:taxon-treatment>
