# Supplementary material for: Identification guide to larvae of Caucasian Epeorus (Caucasiron) (Ephemeroptera, Heptageniidae)
Source: Zookeys. 2020 Nov 5;986:1–53. doi: 10.3897/zookeys.986.56276 (PMC7661483; doi:10.3897/zookeys.986.56276)
Supplement: XML Treatment for Epeorus (Caucasiron) soldani [file zookeys.986.56276-treatment6.xml]

<!DOCTYPE tp:taxon-treatment
  PUBLIC "-//TaxonX//DTD Taxonomic Treatment Publishing DTD v0 20100105//EN" "tax-treatment-NSO.dtd">
<tp:taxon-treatment xmlns:tp="http://www.plazi.org/taxpub"><tp:treatment-meta><kwd-group><label>Taxon classification</label><kwd><named-content xmlns:xlink="http://www.w3.org/1999/xlink" content-type="kingdom">Animalia</named-content></kwd><kwd><named-content xmlns:xlink="http://www.w3.org/1999/xlink" content-type="order">Ephemeroptera</named-content></kwd><kwd><named-content xmlns:xlink="http://www.w3.org/1999/xlink" content-type="family">Heptageniidae</named-content></kwd></kwd-group><mixed-citation publication-type="journal"><person-group><name><surname>Hrivniak</surname><given-names>Ľuboš</given-names></name><name><surname>Sroka</surname><given-names>Pavel</given-names></name><name><surname>Bojková</surname><given-names>Jindřiška</given-names></name><name><surname>Godunko</surname><given-names>Roman J.</given-names></name></person-group><article-title>Identification guide to larvae of Caucasian <italic><tp:taxon-name><tp:taxon-name-part taxon-name-part-type="genus" reg="Epeorus">Epeorus</tp:taxon-name-part></tp:taxon-name></italic> (<italic><tp:taxon-name><tp:taxon-name-part taxon-name-part-type="genus" reg="Epeorus"/><tp:taxon-name-part taxon-name-part-type="subgenus" reg="Caucasiron">Caucasiron</tp:taxon-name-part></tp:taxon-name></italic>) (<tp:taxon-name><tp:taxon-name-part taxon-name-part-type="order">Ephemeroptera</tp:taxon-name-part></tp:taxon-name>, <tp:taxon-name><tp:taxon-name-part taxon-name-part-type="family">Heptageniidae</tp:taxon-name-part></tp:taxon-name>)</article-title><source>Zookeys</source><day>05</day><month>11</month><year>2020</year><volume>986</volume><fpage>1</fpage><lpage>53</lpage><pub-id pub-id-type="doi">10.3897/zookeys.986.56276</pub-id></mixed-citation></tp:treatment-meta><tp:nomenclature><tp:taxon-name><object-id xmlns:xlink="http://www.w3.org/1999/xlink" content-type="arpha" xlink:type="simple">CEB8A4B6-F04F-5575-AC0A-AE35F095C786</object-id>
              <tp:taxon-name-part taxon-name-part-type="genus" reg="Epeorus">Epeorus</tp:taxon-name-part> (<tp:taxon-name-part taxon-name-part-type="subgenus" reg="Caucasiron">Caucasiron</tp:taxon-name-part>) <tp:taxon-name-part taxon-name-part-type="species" reg="soldani">soldani</tp:taxon-name-part></tp:taxon-name><tp:taxon-authority>(Braasch, 1979)</tp:taxon-authority><xref ref-type="fig" rid="F18">Figs 18</xref><xref ref-type="fig" rid="F19">, 19</xref><xref ref-type="fig" rid="F20">, 20</xref><tp:nomenclature-citation-list><tp:nomenclature-citation><tp:taxon-name>
                  <tp:taxon-name-part taxon-name-part-type="genus" reg="Iron">Iron</tp:taxon-name-part> <tp:taxon-name-part taxon-name-part-type="species" reg="soldani">soldani</tp:taxon-name-part></tp:taxon-name><comment>Braasch, 1979</comment></tp:nomenclature-citation><tp:nomenclature-citation><tp:taxon-name>
                  <tp:taxon-name-part taxon-name-part-type="genus" reg="Epeorus">Epeorus</tp:taxon-name-part> (<tp:taxon-name-part taxon-name-part-type="subgenus" reg="Iron">Iron</tp:taxon-name-part>) <tp:taxon-name-part taxon-name-part-type="species" reg="soldani">soldani</tp:taxon-name-part></tp:taxon-name><comment>(Braasch, 1979); in <xref ref-type="bibr" rid="B28">Kluge (1988)</xref></comment></tp:nomenclature-citation><tp:nomenclature-citation><tp:taxon-name>
                  <tp:taxon-name-part taxon-name-part-type="genus" reg="Epeorus">Epeorus</tp:taxon-name-part> (<tp:taxon-name-part taxon-name-part-type="subgenus" reg="Caucasiron">Caucasiron</tp:taxon-name-part>) <tp:taxon-name-part taxon-name-part-type="species" reg="soldani">soldani</tp:taxon-name-part></tp:taxon-name><comment>(Braasch, 1979); in <xref ref-type="bibr" rid="B31">Kluge (1997b)</xref></comment></tp:nomenclature-citation></tp:nomenclature-citation-list></tp:nomenclature><tp:treatment-sec sec-type="type locality" id="SECID0EKFCI"><title>Type locality.</title><p>Russia, The Karachay-Cherkess Republic, western Greater Caucasus, Teberda (Glacier Alibek – stream, 1800–1900 m a.s.l.).</p></tp:treatment-sec><tp:treatment-sec sec-type="distribution" id="SECID0EPFCI"><title>Distribution.</title><p>Georgia, south-western Russia. Species endemic to the Greater Caucasus (Fig. <xref ref-type="fig" rid="F18">18</xref>).</p></tp:treatment-sec><tp:treatment-sec sec-type="habitat" id="SECID0EZFCI"><title>Habitat.</title><p>Larvae inhabit small streams and rivers at middle and high altitudes in the western and central Greater Caucasus. Frequently found above 1000 m a.s.l. Altitudinal range of sampling sites 426–1900 m a.s.l. (Fig. <xref ref-type="fig" rid="F18">18</xref>). Often syntopic with <tp:taxon-name><tp:taxon-name-part taxon-name-part-type="genus" reg="Epeorus">E.</tp:taxon-name-part> (<tp:taxon-name-part taxon-name-part-type="subgenus" reg="Caucasiron">C.</tp:taxon-name-part>) <tp:taxon-name-part taxon-name-part-type="species" reg="alpestris">alpestris</tp:taxon-name-part></tp:taxon-name> and <tp:taxon-name><tp:taxon-name-part taxon-name-part-type="genus" reg="Epeorus">E.</tp:taxon-name-part> (<tp:taxon-name-part taxon-name-part-type="subgenus" reg="Caucasiron">C.</tp:taxon-name-part>) <tp:taxon-name-part taxon-name-part-type="species" reg="sinitshenkovae">sinitshenkovae</tp:taxon-name-part></tp:taxon-name>.</p></tp:treatment-sec><tp:treatment-sec sec-type="Main morphological diagnostics of larvae" id="SECID0E6GCI"><title>Main morphological diagnostics of larvae.</title><p>(i) abdominal terga V–VII with well-defined triangular medial maculae (Fig. <xref ref-type="fig" rid="F19">19H, I</xref>); (ii) abdominal sterna II–VI either without pattern or with indistinct pattern as on Fig. <xref ref-type="fig" rid="F19">19J, K</xref>; (iii) setae on abdominal terga wide at base (Fig. <xref ref-type="fig" rid="F20">20E</xref>); (iv) femora without medial hypodermal spot (Fig. <xref ref-type="fig" rid="F19">19F, G</xref>); (v) tergum X without postero-lateral projections (Fig. <xref ref-type="fig" rid="F20">20L</xref>); (vi) gill plates III with well-developed projection (Fig. <xref ref-type="fig" rid="F20">20G</xref>); (vii) gill plates VII (in natural position of ventral view) narrow (Figs <xref ref-type="fig" rid="F19">19L</xref>; <xref ref-type="fig" rid="F20">20H–K</xref>); (viii) denticles along posterior margin of tergum VII relatively sparse and triangular (Fig. <xref ref-type="fig" rid="F20">20E</xref>).</p></tp:treatment-sec><tp:treatment-sec sec-type="remarks" id="SECID0EJICI"><title>Remarks.</title><p><bold><italic>Taxonomy</italic>.</bold> This species was described based on male imago and larva from the western Greater Caucasus (<xref ref-type="bibr" rid="B7">Braasch 1979</xref>). The type series is currently deposited in <named-content xmlns:xlink="http://www.w3.org/1999/xlink" content-type="dwc:institutional_code" xlink:type="simple">SMNS</named-content>. Larva associated with imago based on the coloration of abdomen. Female imago not described. The lineage <italic><tp:taxon-name><tp:taxon-name-part taxon-name-part-type="genus" reg="Caucasiron">Caucasiron</tp:taxon-name-part></tp:taxon-name></italic> sp. 7 detected by <xref ref-type="bibr" rid="B22">Hrivniak et al. (2020b)</xref> is distributed in Georgia and morphologically corresponds to <tp:taxon-name><tp:taxon-name-part taxon-name-part-type="genus" reg="Epeorus">E.</tp:taxon-name-part> (<tp:taxon-name-part taxon-name-part-type="subgenus" reg="Caucasiron">C.</tp:taxon-name-part>) <tp:taxon-name-part taxon-name-part-type="species" reg="soldani">soldani</tp:taxon-name-part></tp:taxon-name>. Therefore, <tp:taxon-name><tp:taxon-name-part taxon-name-part-type="genus" reg="Epeorus">E.</tp:taxon-name-part> (<tp:taxon-name-part taxon-name-part-type="subgenus" reg="Caucasiron">C.</tp:taxon-name-part>) <tp:taxon-name-part taxon-name-part-type="species" reg="soldani">soldani</tp:taxon-name-part></tp:taxon-name> may represent a species complex.</p><fig id="F18" position="float" orientation="portrait"><object-id xmlns:xlink="http://www.w3.org/1999/xlink" content-type="doi" xlink:type="simple">10.3897/zookeys.986.56276.figure18</object-id><object-id xmlns:xlink="http://www.w3.org/1999/xlink" content-type="arpha" xlink:type="simple">0231AE87-FC9B-5972-BB9E-67CD21C4500E</object-id><label>Figure 18.</label><caption><p>Geographical (left) and vertical (right) distribution of <tp:taxon-name><tp:taxon-name-part taxon-name-part-type="genus" reg="Epeorus">Epeorus</tp:taxon-name-part> (<tp:taxon-name-part taxon-name-part-type="subgenus" reg="Caucasiron">Caucasiron</tp:taxon-name-part>) <tp:taxon-name-part taxon-name-part-type="species" reg="soldani">soldani</tp:taxon-name-part></tp:taxon-name>.</p></caption><graphic xmlns:xlink="http://www.w3.org/1999/xlink" xlink:href="zookeys-986-001-g018.jpg" position="float" orientation="portrait" xlink:type="simple" id="oo_471940.jpg"><uri content-type="original_file" xlink:type="simple">https://binary.pensoft.net/fig/471940</uri></graphic></fig><fig id="F19" position="float" orientation="portrait"><object-id xmlns:xlink="http://www.w3.org/1999/xlink" content-type="doi" xlink:type="simple">10.3897/zookeys.986.56276.figure19</object-id><object-id xmlns:xlink="http://www.w3.org/1999/xlink" content-type="arpha" xlink:type="simple">6A8624D1-1102-50F2-90A3-A7DA46C3753E</object-id><label>Figure 19.</label><caption><p><tp:taxon-name><tp:taxon-name-part taxon-name-part-type="genus" reg="Epeorus">Epeorus</tp:taxon-name-part> (<tp:taxon-name-part taxon-name-part-type="subgenus" reg="Caucasiron">Caucasiron</tp:taxon-name-part>) <tp:taxon-name-part taxon-name-part-type="species" reg="soldani">soldani</tp:taxon-name-part></tp:taxon-name>, larva: <bold>A</bold> habitus in dorsal view <bold>B</bold> habitus in ventral view <bold>C</bold> habitus in lateral view <bold>D</bold> head of male in dorsal view <bold>E</bold> head of female in dorsal view <bold>F, G</bold> middle leg in dorsal view <bold>H, I</bold> abdominal terga <bold>J, K</bold> abdominal sterna II–VI <bold>L</bold> gills VII (in natural position from ventral view).</p></caption><graphic xmlns:xlink="http://www.w3.org/1999/xlink" xlink:href="zookeys-986-001-g019.jpg" position="float" orientation="portrait" xlink:type="simple" id="oo_471941.jpg"><uri content-type="original_file" xlink:type="simple">https://binary.pensoft.net/fig/471941</uri></graphic></fig><fig id="F20" position="float" orientation="portrait"><object-id xmlns:xlink="http://www.w3.org/1999/xlink" content-type="doi" xlink:type="simple">10.3897/zookeys.986.56276.figure20</object-id><object-id xmlns:xlink="http://www.w3.org/1999/xlink" content-type="arpha" xlink:type="simple">0CC40B75-EF07-5490-A9F9-5E49E8432709</object-id><label>Figure 20.</label><caption><p><tp:taxon-name><tp:taxon-name-part taxon-name-part-type="genus" reg="Epeorus">Epeorus</tp:taxon-name-part> (<tp:taxon-name-part taxon-name-part-type="subgenus" reg="Caucasiron">Caucasiron</tp:taxon-name-part>) <tp:taxon-name-part taxon-name-part-type="species" reg="soldani">soldani</tp:taxon-name-part></tp:taxon-name>, larva: <bold>A</bold> labrum (left half in dorsal view right half in ventral view) <bold>B</bold> incisors of left mandible <bold>C</bold> incisors of right mandible <bold>D</bold> setae on dorsal surface of femora <bold>E</bold> surface and posterior margin of abdominal tergum VII with detail of basally wide seta <bold>F</bold> gill I <bold>G</bold> gill III <bold>H</bold> gill VII (flattened on slide) <bold>I–K</bold> gill VII (in natural position from ventral view) variability in shape <bold>L</bold> abdominal segments VIII–X in lateral view <bold>M</bold> sternum IX of female.</p></caption><graphic xmlns:xlink="http://www.w3.org/1999/xlink" xlink:href="zookeys-986-001-g020.jpg" position="float" orientation="portrait" xlink:type="simple" id="oo_471942.jpg"><uri content-type="original_file" xlink:type="simple">https://binary.pensoft.net/fig/471942</uri></graphic></fig></tp:treatment-sec><ref-list><ref id="B28"><mixed-citation xmlns:xlink="http://www.w3.org/1999/xlink" xlink:type="simple"><person-group><name name-style="western"><surname>Kluge</surname><given-names>NJ</given-names></name></person-group> (<year>1988</year>) <article-title>Revision of genera of the family <tp:taxon-name><tp:taxon-name-part taxon-name-part-type="family">Heptageniidae</tp:taxon-name-part></tp:taxon-name> (<tp:taxon-name><tp:taxon-name-part taxon-name-part-type="order">Ephemeroptera</tp:taxon-name-part></tp:taxon-name>) I. Diagnoses of tribes, genera and subgenera of the subfamily <tp:taxon-name><tp:taxon-name-part taxon-name-part-type="subfamily">Heptageniinae</tp:taxon-name-part></tp:taxon-name>.</article-title><source>Entomologicheskoe Obozrenie</source><volume>67</volume>(<issue>2</issue>): <fpage>291</fpage>–<lpage>313</lpage>.</mixed-citation></ref><ref id="B31"><mixed-citation xmlns:xlink="http://www.w3.org/1999/xlink" xlink:type="simple"><person-group><name name-style="western"><surname>Kluge</surname><given-names>NJ</given-names></name></person-group> (<year>1997b</year>) <article-title>New subgenera of Holarctic mayflies (<tp:taxon-name><tp:taxon-name-part taxon-name-part-type="order">Ephemeroptera</tp:taxon-name-part></tp:taxon-name>: <tp:taxon-name><tp:taxon-name-part taxon-name-part-type="family">Heptageniidae</tp:taxon-name-part></tp:taxon-name>, <tp:taxon-name><tp:taxon-name-part taxon-name-part-type="family">Leptophlebiidae</tp:taxon-name-part></tp:taxon-name>, <tp:taxon-name><tp:taxon-name-part taxon-name-part-type="family">Ephemerellidae</tp:taxon-name-part></tp:taxon-name>).</article-title><source>Zoosystematica Rossica</source><volume>5</volume>: <fpage>233</fpage>–<lpage>235</lpage>.</mixed-citation></ref><ref id="B7"><mixed-citation xmlns:xlink="http://www.w3.org/1999/xlink" xlink:type="simple"><person-group><name name-style="western"><surname>Braasch</surname><given-names>D</given-names></name></person-group> (<year>1979</year>) <article-title>Beitrag zur Kenntnis der Gattung <italic><tp:taxon-name><tp:taxon-name-part taxon-name-part-type="genus">Iron</tp:taxon-name-part></tp:taxon-name></italic> Eaton im Kaukasus (UdSSR) (III) (<tp:taxon-name><tp:taxon-name-part taxon-name-part-type="order">Ephemeroptera</tp:taxon-name-part></tp:taxon-name>, <tp:taxon-name><tp:taxon-name-part taxon-name-part-type="family">Heptageniidae</tp:taxon-name-part></tp:taxon-name>).</article-title><source>Reichenbachia</source><volume>17</volume>: <fpage>283</fpage>–<lpage>294</lpage>.</mixed-citation></ref><ref id="B22"><mixed-citation xmlns:xlink="http://www.w3.org/1999/xlink" xlink:type="simple"><person-group><name name-style="western"><surname>Hrivniak</surname><given-names>Ľ</given-names></name><name name-style="western"><surname>Sroka</surname><given-names>P</given-names></name><name name-style="western"><surname>Bojková</surname><given-names>J</given-names></name><name name-style="western"><surname>Godunko</surname><given-names>RJ</given-names></name><name name-style="western"><surname>Soldán</surname><given-names>T</given-names></name><name name-style="western"><surname>Staniczek</surname><given-names>AH</given-names></name></person-group> (<year>2020b</year>) The impact of Miocene orogeny for the diversification of Caucasian <tp:taxon-name><tp:taxon-name-part taxon-name-part-type="genus">Epeorus</tp:taxon-name-part> (<tp:taxon-name-part taxon-name-part-type="subgenus">Caucasiron</tp:taxon-name-part>)</tp:taxon-name> mayflies (<tp:taxon-name><tp:taxon-name-part taxon-name-part-type="order">Ephemeroptera</tp:taxon-name-part></tp:taxon-name>: <tp:taxon-name><tp:taxon-name-part taxon-name-part-type="family">Heptageniidae</tp:taxon-name-part></tp:taxon-name>). Molecular Phylogenetics and Evolution 146: 106735. <ext-link xlink:type="simple" ext-link-type="doi" xlink:href="10.1016/j.ympev.2020.106735">https://doi.org/10.1016/j.ympev.2020.106735</ext-link></mixed-citation></ref></ref-list></tp:taxon-treatment>
