# Supplementary material for: Identification guide to larvae of Caucasian Epeorus (Caucasiron) (Ephemeroptera, Heptageniidae)
Source: Zookeys. 2020 Nov 5;986:1–53. doi: 10.3897/zookeys.986.56276 (PMC7661483; doi:10.3897/zookeys.986.56276)
Supplement: XML Treatment for Epeorus (Caucasiron) iranicus [file zookeys.986.56276-treatment7.xml]

<!DOCTYPE tp:taxon-treatment
  PUBLIC "-//TaxonX//DTD Taxonomic Treatment Publishing DTD v0 20100105//EN" "tax-treatment-NSO.dtd">
<tp:taxon-treatment xmlns:tp="http://www.plazi.org/taxpub"><tp:treatment-meta><kwd-group><label>Taxon classification</label><kwd><named-content xmlns:xlink="http://www.w3.org/1999/xlink" content-type="kingdom">Animalia</named-content></kwd><kwd><named-content xmlns:xlink="http://www.w3.org/1999/xlink" content-type="order">Ephemeroptera</named-content></kwd><kwd><named-content xmlns:xlink="http://www.w3.org/1999/xlink" content-type="family">Heptageniidae</named-content></kwd></kwd-group><mixed-citation publication-type="journal"><person-group><name><surname>Hrivniak</surname><given-names>Ľuboš</given-names></name><name><surname>Sroka</surname><given-names>Pavel</given-names></name><name><surname>Bojková</surname><given-names>Jindřiška</given-names></name><name><surname>Godunko</surname><given-names>Roman J.</given-names></name></person-group><article-title>Identification guide to larvae of Caucasian <italic><tp:taxon-name><tp:taxon-name-part taxon-name-part-type="genus" reg="Epeorus">Epeorus</tp:taxon-name-part></tp:taxon-name></italic> (<italic><tp:taxon-name><tp:taxon-name-part taxon-name-part-type="genus" reg="Epeorus"/><tp:taxon-name-part taxon-name-part-type="subgenus" reg="Caucasiron">Caucasiron</tp:taxon-name-part></tp:taxon-name></italic>) (<tp:taxon-name><tp:taxon-name-part taxon-name-part-type="order">Ephemeroptera</tp:taxon-name-part></tp:taxon-name>, <tp:taxon-name><tp:taxon-name-part taxon-name-part-type="family">Heptageniidae</tp:taxon-name-part></tp:taxon-name>)</article-title><source>Zookeys</source><day>05</day><month>11</month><year>2020</year><volume>986</volume><fpage>1</fpage><lpage>53</lpage><pub-id pub-id-type="doi">10.3897/zookeys.986.56276</pub-id></mixed-citation></tp:treatment-meta><tp:nomenclature><tp:taxon-name><object-id xmlns:xlink="http://www.w3.org/1999/xlink" content-type="arpha" xlink:type="simple">6305A3AA-5CF0-5A2C-AED4-682F2331F5B4</object-id>
              <tp:taxon-name-part taxon-name-part-type="genus" reg="Epeorus">Epeorus</tp:taxon-name-part> (<tp:taxon-name-part taxon-name-part-type="subgenus" reg="Caucasiron">Caucasiron</tp:taxon-name-part>) <tp:taxon-name-part taxon-name-part-type="species" reg="iranicus">iranicus</tp:taxon-name-part></tp:taxon-name><tp:taxon-authority>(Braasch &amp; Soldán, 1979)</tp:taxon-authority><xref ref-type="fig" rid="F21">Figs 21</xref><xref ref-type="fig" rid="F22">, 22</xref><xref ref-type="fig" rid="F23">, 23</xref><tp:nomenclature-citation-list><tp:nomenclature-citation><tp:taxon-name>
                  <tp:taxon-name-part taxon-name-part-type="genus" reg="Iron">Iron</tp:taxon-name-part> <tp:taxon-name-part taxon-name-part-type="species" reg="caucasicus">caucasicus</tp:taxon-name-part> <tp:taxon-name-part taxon-name-part-type="subspecies" reg="iranicus">iranicus</tp:taxon-name-part></tp:taxon-name><comment>Braasch &amp; Soldán, 1979</comment></tp:nomenclature-citation><tp:nomenclature-citation><tp:taxon-name>
                  <tp:taxon-name-part taxon-name-part-type="genus" reg="Epeorus">Epeorus</tp:taxon-name-part> (<tp:taxon-name-part taxon-name-part-type="subgenus" reg="Caucasiron">Caucasiron</tp:taxon-name-part>) <tp:taxon-name-part taxon-name-part-type="species" reg="caucasicus">caucasicus</tp:taxon-name-part> <tp:taxon-name-part taxon-name-part-type="subspecies" reg="iranicus">iranicus</tp:taxon-name-part></tp:taxon-name><comment>(Braasch &amp; Soldán, 1979); in <xref ref-type="bibr" rid="B5">Bojková et al. (2018)</xref></comment></tp:nomenclature-citation><tp:nomenclature-citation><tp:taxon-name>
                  <tp:taxon-name-part taxon-name-part-type="genus" reg="Epeorus">Epeorus</tp:taxon-name-part> (<tp:taxon-name-part taxon-name-part-type="subgenus" reg="Caucasiron">Caucasiron</tp:taxon-name-part>) <tp:taxon-name-part taxon-name-part-type="species" reg="iranicus">iranicus</tp:taxon-name-part></tp:taxon-name><comment>(Braasch &amp; Soldán, 1979); in <xref ref-type="bibr" rid="B22">Hrivniak et al. (2020b)</xref></comment></tp:nomenclature-citation></tp:nomenclature-citation-list></tp:nomenclature><tp:treatment-sec sec-type="type locality" id="SECID0EQRCI"><title>Type locality.</title><p>Iran, Tehran Province, river in the Darban-Tal (Darban Valley), 2100 m a.s.l.</p></tp:treatment-sec><tp:treatment-sec sec-type="distribution" id="SECID0EVRCI"><title>Distribution.</title><p>Northern Iran. Species endemic to the Alborz Mountains (Fig. <xref ref-type="fig" rid="F21">21</xref>).</p></tp:treatment-sec><tp:treatment-sec sec-type="habitat" id="SECID0E6RCI"><title>Habitat.</title><p>Larvae inhabit streams at altitudes above 2000 m a.s.l. in the western and central Alborz. Altitudinal range of sampling sites 2020–2440 m a.s.l. (Fig. <xref ref-type="fig" rid="F21">21</xref>). Often syntopic with <tp:taxon-name><tp:taxon-name-part taxon-name-part-type="genus" reg="Epeorus">E.</tp:taxon-name-part> (<tp:taxon-name-part taxon-name-part-type="subgenus" reg="Caucasiron">C.</tp:taxon-name-part>) <tp:taxon-name-part taxon-name-part-type="species" reg="alborzicus">alborzicus</tp:taxon-name-part></tp:taxon-name>.</p></tp:treatment-sec><tp:treatment-sec sec-type="Main morphological diagnostics of larvae" id="SECID0EXSCI"><title>Main morphological diagnostics of larvae.</title><p>(i) abdominal sterna II–VI with a pair of oblique stripes; nerve ganglia often with stripes or spots (Fig. <xref ref-type="fig" rid="F22">22B, I, J</xref>); (ii) abdominal terga V–VII with stripe-like medial macula and a pair of distinct antero-lateral stripes (Fig. <xref ref-type="fig" rid="F22">22G</xref>, arrows); (iii) femora with rounded medial hypodermal spot (Fig. <xref ref-type="fig" rid="F22">22F</xref>); (iv) gill III with well-developed projection (Fig. <xref ref-type="fig" rid="F23">23G</xref>); (v) setae on abdominal terga hair-like (Fig. <xref ref-type="fig" rid="F23">23E</xref>); (vi) tergum X with poorly developed postero-lateral projections (Fig. <xref ref-type="fig" rid="F23">23K</xref>, arrow) or without postero-lateral projections (Fig. <xref ref-type="fig" rid="F23">23L</xref>).</p></tp:treatment-sec><tp:treatment-sec sec-type="remarks" id="SECID0EZTCI"><title>Remarks.</title><p><bold><italic>Morphology</italic>.</bold> Coloration pattern on abdominal sterna as in <tp:taxon-name><tp:taxon-name-part taxon-name-part-type="genus" reg="Epeorus">E.</tp:taxon-name-part> (<tp:taxon-name-part taxon-name-part-type="subgenus" reg="Caucasiron">C.</tp:taxon-name-part>) <tp:taxon-name-part taxon-name-part-type="species" reg="caucasicus">caucasicus</tp:taxon-name-part></tp:taxon-name> (Fig. <xref ref-type="fig" rid="F4">4J</xref>), similar pattern in <tp:taxon-name><tp:taxon-name-part taxon-name-part-type="genus" reg="Epeorus">E.</tp:taxon-name-part> (<tp:taxon-name-part taxon-name-part-type="subgenus" reg="Caucasiron">C.</tp:taxon-name-part>) <tp:taxon-name-part taxon-name-part-type="species" reg="zagrosicus">zagrosicus</tp:taxon-name-part></tp:taxon-name> (Fig. <xref ref-type="fig" rid="F46">46I</xref>).</p><p><bold><italic>Taxonomy</italic>.</bold> This species was described as a subspecies of <tp:taxon-name><tp:taxon-name-part taxon-name-part-type="genus" reg="Epeorus">E.</tp:taxon-name-part> (<tp:taxon-name-part taxon-name-part-type="subgenus" reg="Caucasiron">C.</tp:taxon-name-part>) <tp:taxon-name-part taxon-name-part-type="species" reg="caucasicus">caucasicus</tp:taxon-name-part></tp:taxon-name> based on larvae collected in the Alborz Mts. (<xref ref-type="bibr" rid="B12">Braasch and Soldán 1979</xref>). Elevated to species level by <xref ref-type="bibr" rid="B22">Hrivniak et al. (2020b)</xref> based on a phylogenetic analysis of all Caucasian <tp:taxon-name><tp:taxon-name-part taxon-name-part-type="genus" reg="Epeorus">Epeorus</tp:taxon-name-part> (<tp:taxon-name-part taxon-name-part-type="subgenus" reg="Caucasiron">Caucasiron</tp:taxon-name-part>)</tp:taxon-name> species. The holotype probably lost. Paratypes are currently deposited in <named-content xmlns:xlink="http://www.w3.org/1999/xlink" content-type="dwc:institutional_code" xlink:type="simple">SMNS</named-content> and <named-content xmlns:xlink="http://www.w3.org/1999/xlink" xlink:type="simple" content-type="institution" xlink:href="http://grbio.org/institution/biology-centre-academy-sciences-czech-republic-institute-entomology" id="NCID0EYWCI">Biology Centre of the Czech Academy of Sciences, Institute of Entomology, České Budějovice, Czech Republic</named-content> (<named-content xmlns:xlink="http://www.w3.org/1999/xlink" content-type="dwc:institutional_code" xlink:type="simple">IECA</named-content>). Imagines and subimagines not described.</p><fig id="F21" position="float" orientation="portrait"><object-id xmlns:xlink="http://www.w3.org/1999/xlink" content-type="doi" xlink:type="simple">10.3897/zookeys.986.56276.figure21</object-id><object-id xmlns:xlink="http://www.w3.org/1999/xlink" content-type="arpha" xlink:type="simple">B0AEFBDC-C987-5289-AB07-70FB5FF5F7ED</object-id><label>Figure 21.</label><caption><p>Geographical (left) and vertical (right) distribution of <tp:taxon-name><tp:taxon-name-part taxon-name-part-type="genus" reg="Epeorus">Epeorus</tp:taxon-name-part> (<tp:taxon-name-part taxon-name-part-type="subgenus" reg="Caucasiron">Caucasiron</tp:taxon-name-part>) <tp:taxon-name-part taxon-name-part-type="species" reg="iranicus">iranicus</tp:taxon-name-part></tp:taxon-name>.</p></caption><graphic xmlns:xlink="http://www.w3.org/1999/xlink" xlink:href="zookeys-986-001-g021.jpg" position="float" orientation="portrait" xlink:type="simple" id="oo_471943.jpg"><uri content-type="original_file" xlink:type="simple">https://binary.pensoft.net/fig/471943</uri></graphic></fig><fig id="F22" position="float" orientation="portrait"><object-id xmlns:xlink="http://www.w3.org/1999/xlink" content-type="doi" xlink:type="simple">10.3897/zookeys.986.56276.figure22</object-id><object-id xmlns:xlink="http://www.w3.org/1999/xlink" content-type="arpha" xlink:type="simple">8EB30DB9-5892-50B6-9560-F2DEEC0520F5</object-id><label>Figure 22.</label><caption><p><tp:taxon-name><tp:taxon-name-part taxon-name-part-type="genus" reg="Epeorus">Epeorus</tp:taxon-name-part> (<tp:taxon-name-part taxon-name-part-type="subgenus" reg="Caucasiron">Caucasiron</tp:taxon-name-part>) <tp:taxon-name-part taxon-name-part-type="species" reg="iranicus">iranicus</tp:taxon-name-part></tp:taxon-name>, larva: <bold>A</bold> habitus in dorsal view <bold>B</bold> habitus in ventral view <bold>C</bold> habitus in lateral view <bold>D</bold> head of male in dorsal view <bold>E</bold> head of female in dorsal view <bold>F</bold> middle leg in dorsal view <bold>G, H</bold> abdominal terga (arrows point antero-lateral stripes of medial macula) <bold>I, J</bold> abdominal sterna II–VI <bold>K</bold> gills VII (in natural position from ventral view).</p></caption><graphic xmlns:xlink="http://www.w3.org/1999/xlink" xlink:href="zookeys-986-001-g022.jpg" position="float" orientation="portrait" xlink:type="simple" id="oo_471944.jpg"><uri content-type="original_file" xlink:type="simple">https://binary.pensoft.net/fig/471944</uri></graphic></fig><fig id="F23" position="float" orientation="portrait"><object-id xmlns:xlink="http://www.w3.org/1999/xlink" content-type="doi" xlink:type="simple">10.3897/zookeys.986.56276.figure23</object-id><object-id xmlns:xlink="http://www.w3.org/1999/xlink" content-type="arpha" xlink:type="simple">B361E9F7-BD79-5497-82B6-D92AE50E8C64</object-id><label>Figure 23.</label><caption><p><tp:taxon-name><tp:taxon-name-part taxon-name-part-type="genus" reg="Epeorus">Epeorus</tp:taxon-name-part> (<tp:taxon-name-part taxon-name-part-type="subgenus" reg="Caucasiron">Caucasiron</tp:taxon-name-part>) <tp:taxon-name-part taxon-name-part-type="species" reg="iranicus">iranicus</tp:taxon-name-part></tp:taxon-name>, larva: <bold>A</bold> labrum (left half in dorsal view right half in ventral view) <bold>B</bold> incisors of left mandible <bold>C</bold> incisors of right mandible <bold>D</bold> setae on dorsal surface of femora <bold>E</bold> surface and posterior margin of abdominal tergum VII <bold>F</bold> gill I <bold>G</bold> gill III <bold>H</bold> gill VII (flattened on slide) <bold>I</bold> gill VII (in natural position from ventral view) <bold>J</bold> sternum IX of female <bold>K, L</bold> abdominal segments VIII–X in lateral view (arrow points on postero-lateral projection).</p></caption><graphic xmlns:xlink="http://www.w3.org/1999/xlink" xlink:href="zookeys-986-001-g023.jpg" position="float" orientation="portrait" xlink:type="simple" id="oo_471945.jpg"><uri content-type="original_file" xlink:type="simple">https://binary.pensoft.net/fig/471945</uri></graphic></fig></tp:treatment-sec><tp:treatment-sec><!--Section generated to contain objects referenced in tp:taxon-treatment.--><fig id="F4" position="float" orientation="portrait"><object-id xmlns:xlink="http://www.w3.org/1999/xlink" content-type="doi" xlink:type="simple">10.3897/zookeys.986.56276.figure4</object-id><object-id xmlns:xlink="http://www.w3.org/1999/xlink" content-type="arpha" xlink:type="simple">D04D9B3F-E3DE-5FEF-AD24-5575F323D86B</object-id><label>Figure 4.</label><caption><p><tp:taxon-name><tp:taxon-name-part taxon-name-part-type="genus" reg="Epeorus">Epeorus</tp:taxon-name-part> (<tp:taxon-name-part taxon-name-part-type="subgenus" reg="Caucasiron">Caucasiron</tp:taxon-name-part>) <tp:taxon-name-part taxon-name-part-type="species" reg="caucasicus">caucasicus</tp:taxon-name-part></tp:taxon-name>, larva: <bold>A</bold> habitus in dorsal view <bold>B</bold> habitus in ventral view <bold>C</bold> habitus in lateral view <bold>D</bold> head of male in dorsal view <bold>E</bold> head of female in dorsal view <bold>F–H</bold> middle leg in dorsal view <bold>I</bold> abdominal terga (arrow points on medial macula) <bold>J</bold> abdominal sterna II–VI <bold>K, L</bold> gills VII (in natural position from ventral view).</p></caption><graphic xmlns:xlink="http://www.w3.org/1999/xlink" xlink:href="zookeys-986-001-g004.jpg" position="float" orientation="portrait" xlink:type="simple" id="oo_471925.jpg"><uri content-type="original_file" xlink:type="simple">https://binary.pensoft.net/fig/471925</uri></graphic></fig><fig id="F46" position="float" orientation="portrait"><object-id xmlns:xlink="http://www.w3.org/1999/xlink" content-type="doi" xlink:type="simple">10.3897/zookeys.986.56276.figure46</object-id><object-id xmlns:xlink="http://www.w3.org/1999/xlink" content-type="arpha" xlink:type="simple">E03FE621-C8EB-59C6-B233-15D2AC8CC7EB</object-id><label>Figure 46.</label><caption><p><tp:taxon-name><tp:taxon-name-part taxon-name-part-type="genus" reg="Epeorus">Epeorus</tp:taxon-name-part> (<tp:taxon-name-part taxon-name-part-type="subgenus" reg="Caucasiron">Caucasiron</tp:taxon-name-part>) <tp:taxon-name-part taxon-name-part-type="species" reg="zagrosicus">zagrosicus</tp:taxon-name-part></tp:taxon-name>, larva: <bold>A</bold> habitus in dorsal view <bold>B</bold> habitus in ventral view <bold>C</bold> habitus in lateral view <bold>D</bold> head of male in dorsal view <bold>E</bold> head of female in dorsal view <bold>F</bold> middle leg in dorsal view <bold>G, H</bold> abdominal terga (arrows point on dorso-posteriorly extended lateral stripes) <bold>I</bold> abdominal sterna II–VI <bold>J, K</bold> gills VII (in natural position from ventral view).</p></caption><graphic xmlns:xlink="http://www.w3.org/1999/xlink" xlink:href="zookeys-986-001-g046.jpg" position="float" orientation="portrait" xlink:type="simple" id="oo_471969.jpg"><uri content-type="original_file" xlink:type="simple">https://binary.pensoft.net/fig/471969</uri></graphic></fig></tp:treatment-sec><ref-list><ref id="B5"><mixed-citation xmlns:xlink="http://www.w3.org/1999/xlink" xlink:type="simple"><person-group><name name-style="western"><surname>Bojková</surname><given-names>J</given-names></name><name name-style="western"><surname>Sroka</surname><given-names>P</given-names></name><name name-style="western"><surname>Soldán</surname><given-names>T</given-names></name><name name-style="western"><surname>Namin</surname><given-names>JI</given-names></name><name name-style="western"><surname>Staniczek</surname><given-names>AH</given-names></name><name name-style="western"><surname>Polášek</surname><given-names>M</given-names></name><name name-style="western"><surname>Hrivniak</surname><given-names>Ľ</given-names></name><name name-style="western"><surname>Abdoli</surname><given-names>A</given-names></name><name name-style="western"><surname>Godunko</surname><given-names>RJ</given-names></name></person-group> (<year>2018</year>) <article-title>Initial commented checklist of Iranian mayflies, with new area records and description of <italic><tp:taxon-name><tp:taxon-name-part taxon-name-part-type="genus">Procloeon</tp:taxon-name-part> <tp:taxon-name-part taxon-name-part-type="species">caspicum</tp:taxon-name-part></tp:taxon-name></italic> sp. n. (<tp:taxon-name><tp:taxon-name-part taxon-name-part-type="class">Insecta</tp:taxon-name-part></tp:taxon-name>, <tp:taxon-name><tp:taxon-name-part taxon-name-part-type="order">Ephemeroptera</tp:taxon-name-part></tp:taxon-name>, <tp:taxon-name><tp:taxon-name-part taxon-name-part-type="family">Baetidae</tp:taxon-name-part></tp:taxon-name>).</article-title><source>ZooKeys</source><volume>749</volume>: <fpage>87</fpage>–<lpage>123</lpage>. <ext-link xlink:type="simple" ext-link-type="doi" xlink:href="10.3897/zookeys.749.24104">https://doi.org/10.3897/zookeys.749.24104</ext-link></mixed-citation></ref><ref id="B22"><mixed-citation xmlns:xlink="http://www.w3.org/1999/xlink" xlink:type="simple"><person-group><name name-style="western"><surname>Hrivniak</surname><given-names>Ľ</given-names></name><name name-style="western"><surname>Sroka</surname><given-names>P</given-names></name><name name-style="western"><surname>Bojková</surname><given-names>J</given-names></name><name name-style="western"><surname>Godunko</surname><given-names>RJ</given-names></name><name name-style="western"><surname>Soldán</surname><given-names>T</given-names></name><name name-style="western"><surname>Staniczek</surname><given-names>AH</given-names></name></person-group> (<year>2020b</year>) The impact of Miocene orogeny for the diversification of Caucasian <tp:taxon-name><tp:taxon-name-part taxon-name-part-type="genus">Epeorus</tp:taxon-name-part> (<tp:taxon-name-part taxon-name-part-type="subgenus">Caucasiron</tp:taxon-name-part>)</tp:taxon-name> mayflies (<tp:taxon-name><tp:taxon-name-part taxon-name-part-type="order">Ephemeroptera</tp:taxon-name-part></tp:taxon-name>: <tp:taxon-name><tp:taxon-name-part taxon-name-part-type="family">Heptageniidae</tp:taxon-name-part></tp:taxon-name>). Molecular Phylogenetics and Evolution 146: 106735. <ext-link xlink:type="simple" ext-link-type="doi" xlink:href="10.1016/j.ympev.2020.106735">https://doi.org/10.1016/j.ympev.2020.106735</ext-link></mixed-citation></ref><ref id="B12"><mixed-citation xmlns:xlink="http://www.w3.org/1999/xlink" xlink:type="simple"><person-group><name name-style="western"><surname>Braasch</surname><given-names>D</given-names></name><name name-style="western"><surname>Soldán</surname><given-names>T</given-names></name></person-group> (<year>1979</year>) <article-title>Neue <tp:taxon-name><tp:taxon-name-part taxon-name-part-type="family">Heptageniidae</tp:taxon-name-part></tp:taxon-name> aus Asien (<tp:taxon-name><tp:taxon-name-part taxon-name-part-type="order">Ephemeroptera</tp:taxon-name-part></tp:taxon-name>).</article-title><source>Reichenbachia</source><volume>17</volume>: <fpage>261</fpage>–<lpage>272</lpage>.</mixed-citation></ref></ref-list></tp:taxon-treatment>
