# Supplementary material for: Identification guide to larvae of Caucasian Epeorus (Caucasiron) (Ephemeroptera, Heptageniidae)
Source: Zookeys. 2020 Nov 5;986:1–53. doi: 10.3897/zookeys.986.56276 (PMC7661483; doi:10.3897/zookeys.986.56276)
Supplement: XML Treatment for Epeorus (Caucasiron) longimaculatus [file zookeys.986.56276-treatment9.xml]

<!DOCTYPE tp:taxon-treatment
  PUBLIC "-//TaxonX//DTD Taxonomic Treatment Publishing DTD v0 20100105//EN" "tax-treatment-NSO.dtd">
<tp:taxon-treatment xmlns:tp="http://www.plazi.org/taxpub"><tp:treatment-meta><kwd-group><label>Taxon classification</label><kwd><named-content xmlns:xlink="http://www.w3.org/1999/xlink" content-type="kingdom">Animalia</named-content></kwd><kwd><named-content xmlns:xlink="http://www.w3.org/1999/xlink" content-type="order">Ephemeroptera</named-content></kwd><kwd><named-content xmlns:xlink="http://www.w3.org/1999/xlink" content-type="family">Heptageniidae</named-content></kwd></kwd-group><mixed-citation publication-type="journal"><person-group><name><surname>Hrivniak</surname><given-names>Ľuboš</given-names></name><name><surname>Sroka</surname><given-names>Pavel</given-names></name><name><surname>Bojková</surname><given-names>Jindřiška</given-names></name><name><surname>Godunko</surname><given-names>Roman J.</given-names></name></person-group><article-title>Identification guide to larvae of Caucasian <italic><tp:taxon-name><tp:taxon-name-part taxon-name-part-type="genus" reg="Epeorus">Epeorus</tp:taxon-name-part></tp:taxon-name></italic> (<italic><tp:taxon-name><tp:taxon-name-part taxon-name-part-type="genus" reg="Epeorus"/><tp:taxon-name-part taxon-name-part-type="subgenus" reg="Caucasiron">Caucasiron</tp:taxon-name-part></tp:taxon-name></italic>) (<tp:taxon-name><tp:taxon-name-part taxon-name-part-type="order">Ephemeroptera</tp:taxon-name-part></tp:taxon-name>, <tp:taxon-name><tp:taxon-name-part taxon-name-part-type="family">Heptageniidae</tp:taxon-name-part></tp:taxon-name>)</article-title><source>Zookeys</source><day>05</day><month>11</month><year>2020</year><volume>986</volume><fpage>1</fpage><lpage>53</lpage><pub-id pub-id-type="doi">10.3897/zookeys.986.56276</pub-id></mixed-citation></tp:treatment-meta><tp:nomenclature><tp:taxon-name><object-id xmlns:xlink="http://www.w3.org/1999/xlink" content-type="arpha" xlink:type="simple">205120CA-5CFD-527D-A25C-585CC257F189</object-id>
              <tp:taxon-name-part taxon-name-part-type="genus" reg="Epeorus">Epeorus</tp:taxon-name-part> (<tp:taxon-name-part taxon-name-part-type="subgenus" reg="Caucasiron">Caucasiron</tp:taxon-name-part>) <tp:taxon-name-part taxon-name-part-type="species" reg="longimaculatus">longimaculatus</tp:taxon-name-part></tp:taxon-name><tp:taxon-authority>(Braasch, 1980)</tp:taxon-authority><xref ref-type="fig" rid="F27">Figs 27</xref><xref ref-type="fig" rid="F28">, 28</xref><xref ref-type="fig" rid="F29">, 29</xref><tp:nomenclature-citation-list><tp:nomenclature-citation><tp:taxon-name>
                  <tp:taxon-name-part taxon-name-part-type="genus" reg="Iron">Iron</tp:taxon-name-part> <tp:taxon-name-part taxon-name-part-type="species" reg="longimaculatus">longimaculatus</tp:taxon-name-part></tp:taxon-name><comment>Braasch, 1980</comment></tp:nomenclature-citation><tp:nomenclature-citation><tp:taxon-name>
                  <tp:taxon-name-part taxon-name-part-type="genus" reg="Epeorus">Epeorus</tp:taxon-name-part> (<tp:taxon-name-part taxon-name-part-type="subgenus" reg="Caucasiron">Caucasiron</tp:taxon-name-part>) <tp:taxon-name-part taxon-name-part-type="species" reg="longimaculatus">longimaculatus</tp:taxon-name-part></tp:taxon-name><comment>(Braasch, 1980); in <xref ref-type="bibr" rid="B32">Kluge (2004)</xref></comment></tp:nomenclature-citation></tp:nomenclature-citation-list></tp:nomenclature><tp:treatment-sec sec-type="type locality" id="SECID0EEIDI"><title>Type locality.</title><p>Georgia, Mtskheta-Mtianeti Region, central Greater Caucasus, tributary of Aragvi River, 3 km above Pasanauri (1400–1500 m a.s.l.).</p></tp:treatment-sec><tp:treatment-sec sec-type="distribution" id="SECID0EJIDI"><title>Distribution.</title><p>Georgia. Species endemic to the Greater Caucasus (Fig. <xref ref-type="fig" rid="F27">27</xref>).</p></tp:treatment-sec><tp:treatment-sec sec-type="habitat" id="SECID0ETIDI"><title>Habitat.</title><p>Larvae inhabit small streams and rivers at middle altitude in the central Greater Caucasus. Altitudinal range of sampling sites 903–1193 m a.s.l. (Fig. <xref ref-type="fig" rid="F27">27</xref>).</p></tp:treatment-sec><tp:treatment-sec sec-type="Main morphological diagnostics of larvae" id="SECID0E4IDI"><title>Main morphological diagnostics of larvae.</title><p>(i) femora with elongated medial hypodermal spot (Fig. <xref ref-type="fig" rid="F28">28F–H</xref>); (ii) setae on abdominal terga wide at base (Fig. <xref ref-type="fig" rid="F29">29E</xref>); (iii) gill plates III without distinct projection (Fig. <xref ref-type="fig" rid="F29">29G</xref>); (iv) gill plates VII (in natural position from ventral view) narrow (Figs <xref ref-type="fig" rid="F28">28L, M</xref>, <xref ref-type="fig" rid="F29">29H–L</xref>); (v) denticles along posterior margin of tergum VII narrowed (Fig. <xref ref-type="fig" rid="F29">29E</xref>); (vi) abdominal terga V–VII with narrowed triangular medial macula (Fig. <xref ref-type="fig" rid="F28">28I–K</xref>); (vii) abdominal sterna without coloration pattern (Fig. <xref ref-type="fig" rid="F28">28B, N–P</xref>); (viii) tergum X without postero-lateral projections (Fig. <xref ref-type="fig" rid="F29">29N</xref>); (ix) shape of head of male ellipsoid (Fig. <xref ref-type="fig" rid="F28">28D</xref>).</p></tp:treatment-sec><tp:treatment-sec sec-type="remarks" id="SECID0ELKDI"><title>Remarks.</title><p><bold><italic>Taxonomy</italic>.</bold> This species described based on male subimago and larva collected in central Greater Caucasus (<xref ref-type="bibr" rid="B8">Braasch 1980</xref>). The type series is currently deposited in <named-content xmlns:xlink="http://www.w3.org/1999/xlink" content-type="dwc:institutional_code" xlink:type="simple">SMNS</named-content>. Larva associated with the subimago according to the coloration of abdomen. Male and female imagines not described.</p><fig id="F27" position="float" orientation="portrait"><object-id xmlns:xlink="http://www.w3.org/1999/xlink" content-type="doi" xlink:type="simple">10.3897/zookeys.986.56276.figure27</object-id><object-id xmlns:xlink="http://www.w3.org/1999/xlink" content-type="arpha" xlink:type="simple">9B15154D-6D14-53C1-8BC2-E1509C055DA4</object-id><label>Figure 27.</label><caption><p>Geographical (left) and vertical (right) distribution of <tp:taxon-name><tp:taxon-name-part taxon-name-part-type="genus" reg="Epeorus">Epeorus</tp:taxon-name-part> (<tp:taxon-name-part taxon-name-part-type="subgenus" reg="Caucasiron">Caucasiron</tp:taxon-name-part>) <tp:taxon-name-part taxon-name-part-type="species" reg="longimaculatus">longimaculatus</tp:taxon-name-part></tp:taxon-name>.</p></caption><graphic xmlns:xlink="http://www.w3.org/1999/xlink" xlink:href="zookeys-986-001-g027.jpg" position="float" orientation="portrait" xlink:type="simple" id="oo_471949.jpg"><uri content-type="original_file" xlink:type="simple">https://binary.pensoft.net/fig/471949</uri></graphic></fig><fig id="F28" position="float" orientation="portrait"><object-id xmlns:xlink="http://www.w3.org/1999/xlink" content-type="doi" xlink:type="simple">10.3897/zookeys.986.56276.figure28</object-id><object-id xmlns:xlink="http://www.w3.org/1999/xlink" content-type="arpha" xlink:type="simple">C9BCD9A1-5D49-51C7-983A-299E24AF9008</object-id><label>Figure 28.</label><caption><p><tp:taxon-name><tp:taxon-name-part taxon-name-part-type="genus" reg="Epeorus">Epeorus</tp:taxon-name-part> (<tp:taxon-name-part taxon-name-part-type="subgenus" reg="Caucasiron">Caucasiron</tp:taxon-name-part>) <tp:taxon-name-part taxon-name-part-type="species" reg="longimaculatus">longimaculatus</tp:taxon-name-part></tp:taxon-name>, larva: <bold>A</bold> habitus in dorsal view <bold>B</bold> habitus in ventral view <bold>C</bold> habitus in lateral view <bold>D</bold> head of male in dorsal view <bold>E</bold> head of female in dorsal view <bold>F–H</bold> middle leg in dorsal view <bold>I–K</bold> abdominal terga <bold>L, M</bold> gills VII (in natural position from ventral view) <bold>N–P</bold> abdominal sterna II–VI.</p></caption><graphic xmlns:xlink="http://www.w3.org/1999/xlink" xlink:href="zookeys-986-001-g028.jpg" position="float" orientation="portrait" xlink:type="simple" id="oo_471950.jpg"><uri content-type="original_file" xlink:type="simple">https://binary.pensoft.net/fig/471950</uri></graphic></fig><fig id="F29" position="float" orientation="portrait"><object-id xmlns:xlink="http://www.w3.org/1999/xlink" content-type="doi" xlink:type="simple">10.3897/zookeys.986.56276.figure29</object-id><object-id xmlns:xlink="http://www.w3.org/1999/xlink" content-type="arpha" xlink:type="simple">27A83632-8AC9-5899-991B-60E64426E7A6</object-id><label>Figure 29.</label><caption><p><tp:taxon-name><tp:taxon-name-part taxon-name-part-type="genus" reg="Epeorus">Epeorus</tp:taxon-name-part> (<tp:taxon-name-part taxon-name-part-type="subgenus" reg="Caucasiron">Caucasiron</tp:taxon-name-part>) <tp:taxon-name-part taxon-name-part-type="species" reg="longimaculatus">longimaculatus</tp:taxon-name-part></tp:taxon-name>, larva: <bold>A</bold> labrum (left half in dorsal view right half in ventral view) <bold>B</bold> incisors of left mandible <bold>C</bold> incisors of right mandible <bold>D</bold> setae on dorsal surface of femora <bold>E</bold> surface and posterior margin of abdominal tergum VII with detail of basally wide seta <bold>F</bold> gill I <bold>G</bold> gill III <bold>H</bold> gill VII (flattened on slide) <bold>I–L</bold> gill VII (in natural position from ventral view) variability in shape <bold>M</bold> sternum IX of female <bold>N</bold> abdominal segments VIII–X in lateral view.</p></caption><graphic xmlns:xlink="http://www.w3.org/1999/xlink" xlink:href="zookeys-986-001-g029.jpg" position="float" orientation="portrait" xlink:type="simple" id="oo_471951.jpg"><uri content-type="original_file" xlink:type="simple">https://binary.pensoft.net/fig/471951</uri></graphic></fig></tp:treatment-sec><ref-list><ref id="B32"><mixed-citation xmlns:xlink="http://www.w3.org/1999/xlink" xlink:type="simple"><person-group><name name-style="western"><surname>Kluge</surname><given-names>NJ</given-names></name></person-group> (<year>2004</year>) <source>The phylogenetic system of <tp:taxon-name><tp:taxon-name-part taxon-name-part-type="order">Ephemeroptera</tp:taxon-name-part></tp:taxon-name>.</source><publisher-name>Springer</publisher-name>, <publisher-loc>Dordrecht</publisher-loc>, <size units="page">456 pp</size>. <ext-link xlink:type="simple" ext-link-type="doi" xlink:href="10.1007/978-94-007-0872-3">https://doi.org/10.1007/978-94-007-0872-3</ext-link></mixed-citation></ref><ref id="B8"><mixed-citation xmlns:xlink="http://www.w3.org/1999/xlink" xlink:type="simple"><person-group><name name-style="western"><surname>Braasch</surname><given-names>D</given-names></name></person-group> (<year>1980</year>) <article-title>Beitrag zur Kenntnis der Gattung <italic><tp:taxon-name><tp:taxon-name-part taxon-name-part-type="genus">Iron</tp:taxon-name-part></tp:taxon-name></italic> Eaton (<tp:taxon-name><tp:taxon-name-part taxon-name-part-type="family">Heptageniidae</tp:taxon-name-part></tp:taxon-name>, <tp:taxon-name><tp:taxon-name-part taxon-name-part-type="order">Ephemeroptera</tp:taxon-name-part></tp:taxon-name>) im Kaukasus (UdSSR), 2.</article-title><source>Entomologische Nachrichten</source><volume>24</volume>: <fpage>166</fpage>–<lpage>173</lpage>.</mixed-citation></ref></ref-list></tp:taxon-treatment>
