# Supplementary material for: Identification guide to larvae of Caucasian Epeorus (Caucasiron) (Ephemeroptera, Heptageniidae)
Source: Zookeys. 2020 Nov 5;986:1–53. doi: 10.3897/zookeys.986.56276 (PMC7661483; doi:10.3897/zookeys.986.56276)
Supplement: XML Treatment for Epeorus (Caucasiron) bicolliculatus [file zookeys.986.56276-treatment11.xml]

<!DOCTYPE tp:taxon-treatment
  PUBLIC "-//TaxonX//DTD Taxonomic Treatment Publishing DTD v0 20100105//EN" "tax-treatment-NSO.dtd">
<tp:taxon-treatment xmlns:tp="http://www.plazi.org/taxpub"><tp:treatment-meta><kwd-group><label>Taxon classification</label><kwd><named-content xmlns:xlink="http://www.w3.org/1999/xlink" content-type="kingdom">Animalia</named-content></kwd><kwd><named-content xmlns:xlink="http://www.w3.org/1999/xlink" content-type="order">Ephemeroptera</named-content></kwd><kwd><named-content xmlns:xlink="http://www.w3.org/1999/xlink" content-type="family">Heptageniidae</named-content></kwd></kwd-group><mixed-citation publication-type="journal"><person-group><name><surname>Hrivniak</surname><given-names>Ľuboš</given-names></name><name><surname>Sroka</surname><given-names>Pavel</given-names></name><name><surname>Bojková</surname><given-names>Jindřiška</given-names></name><name><surname>Godunko</surname><given-names>Roman J.</given-names></name></person-group><article-title>Identification guide to larvae of Caucasian <italic><tp:taxon-name><tp:taxon-name-part taxon-name-part-type="genus" reg="Epeorus">Epeorus</tp:taxon-name-part></tp:taxon-name></italic> (<italic><tp:taxon-name><tp:taxon-name-part taxon-name-part-type="genus" reg="Epeorus"/><tp:taxon-name-part taxon-name-part-type="subgenus" reg="Caucasiron">Caucasiron</tp:taxon-name-part></tp:taxon-name></italic>) (<tp:taxon-name><tp:taxon-name-part taxon-name-part-type="order">Ephemeroptera</tp:taxon-name-part></tp:taxon-name>, <tp:taxon-name><tp:taxon-name-part taxon-name-part-type="family">Heptageniidae</tp:taxon-name-part></tp:taxon-name>)</article-title><source>Zookeys</source><day>05</day><month>11</month><year>2020</year><volume>986</volume><fpage>1</fpage><lpage>53</lpage><pub-id pub-id-type="doi">10.3897/zookeys.986.56276</pub-id></mixed-citation></tp:treatment-meta><tp:nomenclature><tp:taxon-name><object-id xmlns:xlink="http://www.w3.org/1999/xlink" content-type="arpha" xlink:type="simple">1BD0BF09-6C98-5DB7-A8F2-487282BD5A0B</object-id>
              <tp:taxon-name-part taxon-name-part-type="genus" reg="Epeorus">Epeorus</tp:taxon-name-part> (<tp:taxon-name-part taxon-name-part-type="subgenus" reg="Caucasiron">Caucasiron</tp:taxon-name-part>) <tp:taxon-name-part taxon-name-part-type="species" reg="bicolliculatus">bicolliculatus</tp:taxon-name-part></tp:taxon-name><tp:taxon-authority>Hrivniak, 2017</tp:taxon-authority><xref ref-type="fig" rid="F33">Figs 33</xref><xref ref-type="fig" rid="F34">, 34</xref><xref ref-type="fig" rid="F35">, 35</xref><tp:nomenclature-citation-list><tp:nomenclature-citation><tp:taxon-name>
                  <tp:taxon-name-part taxon-name-part-type="genus" reg="Epeorus">Epeorus</tp:taxon-name-part> <tp:taxon-name-part taxon-name-part-type="species" reg="alpicola">alpicola</tp:taxon-name-part></tp:taxon-name><comment>(Eaton, 1871); in <xref ref-type="bibr" rid="B47">Türkmen and Kazancı (2015)</xref>, partim</comment></tp:nomenclature-citation><tp:nomenclature-citation><tp:taxon-name>
                  <tp:taxon-name-part taxon-name-part-type="genus" reg="Epeorus">Epeorus</tp:taxon-name-part> <tp:taxon-name-part taxon-name-part-type="species" reg="sylvicola">sylvicola</tp:taxon-name-part></tp:taxon-name><comment>(Pictet, 1865); in <xref ref-type="bibr" rid="B47">Türkmen and Kazancı (2015)</xref>, partim</comment></tp:nomenclature-citation><tp:nomenclature-citation><tp:taxon-name>
                  <tp:taxon-name-part taxon-name-part-type="genus" reg="Epeorus">Epeorus</tp:taxon-name-part> (<tp:taxon-name-part taxon-name-part-type="subgenus" reg="Caucasiron">Caucasiron</tp:taxon-name-part>)</tp:taxon-name><comment>sp.; in <xref ref-type="bibr" rid="B36">Martynov et al. (2016)</xref></comment></tp:nomenclature-citation></tp:nomenclature-citation-list></tp:nomenclature><tp:treatment-sec sec-type="type locality" id="SECID0EI4DI"><title>Type locality.</title><p>Georgia, Autonomous Republic of Adjara, vicinity of Chakhati village, Kintrishi River; <named-content xmlns:xlink="http://www.w3.org/1999/xlink" content-type="dwc:verbatimCoordinates" xlink:type="simple"><named-content content-type="geo-json" specific-use="{&#34;type&#34;:&#34;Point&#34;,&#34;coordinates&#34;:[41.976111,41.761944]}" id="NCID0ER4DI" xlink:type="simple">41°45'43"N/41°58'34"E</named-content></named-content>; 325 m a.s.l.</p></tp:treatment-sec><tp:treatment-sec sec-type="distribution" id="SECID0EW4DI"><title>Distribution.</title><p>Georgia, north-eastern Turkey, Armenia, south-western Russia (Fig. <xref ref-type="fig" rid="F33">33</xref>).</p></tp:treatment-sec><tp:treatment-sec sec-type="habitat" id="SECID0EA5DI"><title>Habitat.</title><p>Larvae inhabit streams and rivers of different sizes, from to middle-sized rivers at low altitude to small streams at high altitudes. Altitudinal range of sampling sites 40–1804 m a.s.l. (Fig. <xref ref-type="fig" rid="F33">33</xref>).</p></tp:treatment-sec><tp:treatment-sec sec-type="Main morphological diagnostics of larvae" id="SECID0EK5DI"><title>Main morphological diagnostics of larvae.</title><p>(i) abdominal terga II–IX with paired postero-medial protuberances (Fig. <xref ref-type="fig" rid="F34">34H</xref>, arrows); (ii) abdominal terga V–VII with stripe-like medial macula, often anteriorly and posteriorly widened, and with antero-lateral stripes (Fig. <xref ref-type="fig" rid="F34">34G, H</xref>); (iii) abdominal sterna as on Fig. <xref ref-type="fig" rid="F34">34B, J–L</xref>; (iv) setae on abdominal terga wide at base (Fig. <xref ref-type="fig" rid="F35">35E</xref>); (v) gill plates VII (in natural position from ventral view) narrow (Figs <xref ref-type="fig" rid="F34">34I</xref>, <xref ref-type="fig" rid="F35">35I, J</xref>); (vi) femora without medial hypodermal spot (Fig. <xref ref-type="fig" rid="F34">34F</xref>, blurred macula may be present in darker specimens); (vii) tergum X without postero-lateral projections (Fig. <xref ref-type="fig" rid="F35">35H</xref>); (viii) gill plates III with well-developed projection (Fig. <xref ref-type="fig" rid="F35">35G</xref>).</p></tp:treatment-sec><tp:treatment-sec sec-type="remarks" id="SECID0EU6DI"><title>Remarks.</title><p><bold><italic>Taxonomy</italic>.</bold> This species was described based on the larva, male subimago and imago (associated by rearing), female imago (associated by DNA analysis) and eggs. Material was collected from the western Lesser Caucasus (<xref ref-type="bibr" rid="B18">Hrivniak et al. 2017</xref>). The type series is currently deposited in <named-content xmlns:xlink="http://www.w3.org/1999/xlink" content-type="dwc:institutional_code" xlink:type="simple">IECA</named-content>.</p><fig id="F33" position="float" orientation="portrait"><object-id xmlns:xlink="http://www.w3.org/1999/xlink" content-type="doi" xlink:type="simple">10.3897/zookeys.986.56276.figure33</object-id><object-id xmlns:xlink="http://www.w3.org/1999/xlink" content-type="arpha" xlink:type="simple">5BC88128-85A3-54EE-B227-DDE4FA076123</object-id><label>Figure 33.</label><caption><p>Geographical (left) and vertical (right) distribution of <tp:taxon-name><tp:taxon-name-part taxon-name-part-type="genus" reg="Epeorus">Epeorus</tp:taxon-name-part> (<tp:taxon-name-part taxon-name-part-type="subgenus" reg="Caucasiron">Caucasiron</tp:taxon-name-part>) <tp:taxon-name-part taxon-name-part-type="species" reg="bicolliculatus">bicolliculatus</tp:taxon-name-part></tp:taxon-name>.</p></caption><graphic xmlns:xlink="http://www.w3.org/1999/xlink" xlink:href="zookeys-986-001-g033.jpg" position="float" orientation="portrait" xlink:type="simple" id="oo_471955.jpg"><uri content-type="original_file" xlink:type="simple">https://binary.pensoft.net/fig/471955</uri></graphic></fig><fig id="F34" position="float" orientation="portrait"><object-id xmlns:xlink="http://www.w3.org/1999/xlink" content-type="doi" xlink:type="simple">10.3897/zookeys.986.56276.figure34</object-id><object-id xmlns:xlink="http://www.w3.org/1999/xlink" content-type="arpha" xlink:type="simple">B8543A4D-F4B9-53EC-88C2-75FF6014758D</object-id><label>Figure 34.</label><caption><p><tp:taxon-name><tp:taxon-name-part taxon-name-part-type="genus" reg="Epeorus">Epeorus</tp:taxon-name-part> (<tp:taxon-name-part taxon-name-part-type="subgenus" reg="Caucasiron">Caucasiron</tp:taxon-name-part>) <tp:taxon-name-part taxon-name-part-type="species" reg="bicolliculatus">bicolliculatus</tp:taxon-name-part></tp:taxon-name>, larva: <bold>A</bold> habitus in dorsal view <bold>B</bold> habitus in ventral view <bold>C</bold> habitus in lateral view <bold>D</bold> head of male in dorsal view <bold>E</bold> head of female in dorsal view <bold>F</bold> middle leg in dorsal view <bold>G</bold> abdominal terga <bold>H</bold> abdominal terga VI–X (arrows point on postero-medial protuberances) <bold>I</bold> gills VII (in natural position from ventral view) <bold>J–L</bold> abdominal sterna II–VI.</p></caption><graphic xmlns:xlink="http://www.w3.org/1999/xlink" xlink:href="zookeys-986-001-g034.jpg" position="float" orientation="portrait" xlink:type="simple" id="oo_471956.jpg"><uri content-type="original_file" xlink:type="simple">https://binary.pensoft.net/fig/471956</uri></graphic></fig><fig id="F35" position="float" orientation="portrait"><object-id xmlns:xlink="http://www.w3.org/1999/xlink" content-type="doi" xlink:type="simple">10.3897/zookeys.986.56276.figure35</object-id><object-id xmlns:xlink="http://www.w3.org/1999/xlink" content-type="arpha" xlink:type="simple">F66FFD7C-7DB4-5289-85E0-B160B2181414</object-id><label>Figure 35.</label><caption><p><tp:taxon-name><tp:taxon-name-part taxon-name-part-type="genus" reg="Epeorus">Epeorus</tp:taxon-name-part> (<tp:taxon-name-part taxon-name-part-type="subgenus" reg="Caucasiron">Caucasiron</tp:taxon-name-part>) <tp:taxon-name-part taxon-name-part-type="species" reg="bicolliculatus">bicolliculatus</tp:taxon-name-part></tp:taxon-name>, larva: <bold>A</bold> labrum (left half in dorsal view right half in ventral view) <bold>B</bold> incisors of left mandible <bold>C</bold> incisors of right mandible <bold>D</bold> setae on dorsal surface of femora <bold>E</bold> surface and posterior margin of abdominal tergum VII with detail of basally wide setae <bold>F</bold> gill I <bold>G</bold> gill III <bold>H</bold> abdominal segments VIII–X in lateral view <bold>I</bold> gill VII (flattened on slide) <bold>J</bold> gill VII (in natural position from ventral view) <bold>K</bold> sternum IX of female with observed variability.</p></caption><graphic xmlns:xlink="http://www.w3.org/1999/xlink" xlink:href="zookeys-986-001-g035.jpg" position="float" orientation="portrait" xlink:type="simple" id="oo_471957.jpg"><uri content-type="original_file" xlink:type="simple">https://binary.pensoft.net/fig/471957</uri></graphic></fig></tp:treatment-sec><ref-list><ref id="B47"><mixed-citation xmlns:xlink="http://www.w3.org/1999/xlink" xlink:type="simple"><person-group><name name-style="western"><surname>Türkmen</surname><given-names>G</given-names></name><name name-style="western"><surname>Kazancı</surname><given-names>N</given-names></name></person-group> (<year>2015</year>) <article-title>Additional records of <tp:taxon-name><tp:taxon-name-part taxon-name-part-type="order">Ephemeroptera</tp:taxon-name-part></tp:taxon-name> (<tp:taxon-name><tp:taxon-name-part taxon-name-part-type="class">Insecta</tp:taxon-name-part></tp:taxon-name>) species from the Eastern Part of Black Sea Region (Turkey).</article-title><source>Review of Hydrobiology</source><volume>8</volume>: <fpage>33</fpage>–<lpage>50</lpage>.</mixed-citation></ref><ref id="B36"><mixed-citation xmlns:xlink="http://www.w3.org/1999/xlink" xlink:type="simple"><person-group><name name-style="western"><surname>Martynov</surname><given-names>AV</given-names></name><name name-style="western"><surname>Godunko</surname><given-names>RJ</given-names></name><name name-style="western"><surname>Palatov</surname><given-names>DM</given-names></name></person-group> (<year>2016</year>) <article-title>Kintrishi state nature reserve – a hotspot for mayfly (<tp:taxon-name><tp:taxon-name-part taxon-name-part-type="class">Insecta</tp:taxon-name-part></tp:taxon-name>: <tp:taxon-name><tp:taxon-name-part taxon-name-part-type="order">Ephemeroptera</tp:taxon-name-part></tp:taxon-name>) diversity in Adjara (Georgia).</article-title><source>Zoosymposia</source><volume>11</volume>: <fpage>168</fpage>–<lpage>173</lpage>. <ext-link xlink:type="simple" ext-link-type="doi" xlink:href="10.11646/zoosymposia.11.1.18">https://doi.org/10.11646/zoosymposia.11.1.18</ext-link></mixed-citation></ref><ref id="B18"><mixed-citation xmlns:xlink="http://www.w3.org/1999/xlink" xlink:type="simple"><person-group><name name-style="western"><surname>Hrivniak</surname><given-names>Ľ</given-names></name><name name-style="western"><surname>Sroka</surname><given-names>P</given-names></name><name name-style="western"><surname>Godunko</surname><given-names>RJ</given-names></name><name name-style="western"><surname>Žurovcová</surname><given-names>M</given-names></name></person-group> (<year>2017</year>) <article-title>Mayflies of the genus <italic><tp:taxon-name><tp:taxon-name-part taxon-name-part-type="genus">Epeorus</tp:taxon-name-part></tp:taxon-name></italic> Eaton, 1881 s.l. (<tp:taxon-name><tp:taxon-name-part taxon-name-part-type="order">Ephemeroptera</tp:taxon-name-part></tp:taxon-name>: <tp:taxon-name><tp:taxon-name-part taxon-name-part-type="family">Heptageniidae</tp:taxon-name-part></tp:taxon-name>) from the Caucasus Mountains: A new species of <italic><tp:taxon-name><tp:taxon-name-part taxon-name-part-type="genus">Caucasiron</tp:taxon-name-part></tp:taxon-name></italic> Kluge, 1997 from Georgia and Turkey.</article-title><source>Zootaxa</source><volume>4341</volume>: <fpage>353</fpage>–<lpage>374</lpage>. <ext-link xlink:type="simple" ext-link-type="doi" xlink:href="10.11646/zootaxa.4341.3.2">https://doi.org/10.11646/zootaxa.4341.3.2</ext-link></mixed-citation></ref></ref-list></tp:taxon-treatment>
