# Supplementary material for: Identification guide to larvae of Caucasian Epeorus (Caucasiron) (Ephemeroptera, Heptageniidae)
Source: Zookeys. 2020 Nov 5;986:1–53. doi: 10.3897/zookeys.986.56276 (PMC7661483; doi:10.3897/zookeys.986.56276)
Supplement: XML Treatment for Epeorus (Caucasiron) turcicus [file zookeys.986.56276-treatment12.xml]

<!DOCTYPE tp:taxon-treatment
  PUBLIC "-//TaxonX//DTD Taxonomic Treatment Publishing DTD v0 20100105//EN" "tax-treatment-NSO.dtd">
<tp:taxon-treatment xmlns:tp="http://www.plazi.org/taxpub"><tp:treatment-meta><kwd-group><label>Taxon classification</label><kwd><named-content xmlns:xlink="http://www.w3.org/1999/xlink" content-type="kingdom">Animalia</named-content></kwd><kwd><named-content xmlns:xlink="http://www.w3.org/1999/xlink" content-type="order">Ephemeroptera</named-content></kwd><kwd><named-content xmlns:xlink="http://www.w3.org/1999/xlink" content-type="family">Heptageniidae</named-content></kwd></kwd-group><mixed-citation publication-type="journal"><person-group><name><surname>Hrivniak</surname><given-names>Ľuboš</given-names></name><name><surname>Sroka</surname><given-names>Pavel</given-names></name><name><surname>Bojková</surname><given-names>Jindřiška</given-names></name><name><surname>Godunko</surname><given-names>Roman J.</given-names></name></person-group><article-title>Identification guide to larvae of Caucasian <italic><tp:taxon-name><tp:taxon-name-part taxon-name-part-type="genus" reg="Epeorus">Epeorus</tp:taxon-name-part></tp:taxon-name></italic> (<italic><tp:taxon-name><tp:taxon-name-part taxon-name-part-type="genus" reg="Epeorus"/><tp:taxon-name-part taxon-name-part-type="subgenus" reg="Caucasiron">Caucasiron</tp:taxon-name-part></tp:taxon-name></italic>) (<tp:taxon-name><tp:taxon-name-part taxon-name-part-type="order">Ephemeroptera</tp:taxon-name-part></tp:taxon-name>, <tp:taxon-name><tp:taxon-name-part taxon-name-part-type="family">Heptageniidae</tp:taxon-name-part></tp:taxon-name>)</article-title><source>Zookeys</source><day>05</day><month>11</month><year>2020</year><volume>986</volume><fpage>1</fpage><lpage>53</lpage><pub-id pub-id-type="doi">10.3897/zookeys.986.56276</pub-id></mixed-citation></tp:treatment-meta><tp:nomenclature><tp:taxon-name><object-id xmlns:xlink="http://www.w3.org/1999/xlink" content-type="arpha" xlink:type="simple">04809F7B-F46F-51F1-8C2D-8DCA292A9AFF</object-id>
              <tp:taxon-name-part taxon-name-part-type="genus" reg="Epeorus">Epeorus</tp:taxon-name-part> (<tp:taxon-name-part taxon-name-part-type="subgenus" reg="Caucasiron">Caucasiron</tp:taxon-name-part>) <tp:taxon-name-part taxon-name-part-type="species" reg="turcicus">turcicus</tp:taxon-name-part></tp:taxon-name><tp:taxon-authority>Hrivniak, Türkmen &amp; Kazancı, 2019</tp:taxon-authority><xref ref-type="fig" rid="F36">Figs 36</xref><xref ref-type="fig" rid="F37">, 37</xref><xref ref-type="fig" rid="F38">, 38</xref></tp:nomenclature><tp:treatment-sec sec-type="type locality" id="SECID0E1FAK"><title>Type locality.</title><p>Turkey, Artvin Province, Camili Village, Merata Plateau, unnamed mountain stream; <named-content xmlns:xlink="http://www.w3.org/1999/xlink" content-type="dwc:verbatimCoordinates" xlink:type="simple"><named-content content-type="geo-json" specific-use="{&#34;type&#34;:&#34;Point&#34;,&#34;coordinates&#34;:[42.078056,41.441667]}" id="NCID0EDGAK" xlink:type="simple">41°26'30"N/42°04'41"E</named-content></named-content>; 2190 m a.s.l.</p></tp:treatment-sec><tp:treatment-sec sec-type="distribution" id="SECID0EIGAK"><title>Distribution.</title><p>North-eastern Turkey, Georgia (Fig. <xref ref-type="fig" rid="F36">36</xref>). Known only from few sites in the Camili (Machakheli) District in Turkey and central Georgia.</p></tp:treatment-sec><tp:treatment-sec sec-type="habitat" id="SECID0ESGAK"><title>Habitat.</title><p>Larvae inhabit small streams at middle and high altitudes. Altitudinal range of sampling sites 928–2388 m a.s.l. (Fig. <xref ref-type="fig" rid="F36">36</xref>).</p></tp:treatment-sec><tp:treatment-sec sec-type="Main morphological diagnostics of larvae" id="SECID0E3GAK"><title>Main morphological diagnostics of larvae.</title><p>(i) femora with medial hypodermal spot (Fig. <xref ref-type="fig" rid="F37">37F</xref>); (ii) abdominal terga V–VII with stripe-like medial macula with lateral stripes extended dorso-posteriorly (Fig. <xref ref-type="fig" rid="F37">37G</xref>, arrows); (iii) abdominal sterna without coloration pattern, nerve ganglia often coloured (Fig. <xref ref-type="fig" rid="F37">37B, H</xref>); (iv) gill plates VII (in natural position from ventral view) narrow (Figs <xref ref-type="fig" rid="F37">37I</xref>, <xref ref-type="fig" rid="F38">38H–K</xref>); (v) setae on abdominal terga hair-like like (Fig. <xref ref-type="fig" rid="F38">38E</xref>); (vi) tergum X without postero-lateral projections (Fig. <xref ref-type="fig" rid="F38">38L</xref>); (vii) gill plates III with well-developed projection (Fig. <xref ref-type="fig" rid="F38">38G</xref>).</p></tp:treatment-sec><tp:treatment-sec sec-type="remarks" id="SECID0ECIAK"><title>Remarks.</title><p><bold><italic>Taxonomy</italic>.</bold> This species described based on larvae collected from Pontic Mts. (<xref ref-type="bibr" rid="B20">Hrivniak et al. 2019</xref>). Imagines not described. The type series is currently deposited in <named-content xmlns:xlink="http://www.w3.org/1999/xlink" content-type="dwc:institutional_code" xlink:type="simple">IECA</named-content> and collection of N. Kazancı and G. Türkmen (Hacettepe University, Department of Biology, Biomonitoring Laboratory, Turkey).</p><fig id="F36" position="float" orientation="portrait"><object-id xmlns:xlink="http://www.w3.org/1999/xlink" content-type="doi" xlink:type="simple">10.3897/zookeys.986.56276.figure36</object-id><object-id xmlns:xlink="http://www.w3.org/1999/xlink" content-type="arpha" xlink:type="simple">9A599926-C29B-5451-84C4-5F4E63E6DF3D</object-id><label>Figure 36.</label><caption><p>Geographical (left) and vertical (right) distribution of <tp:taxon-name><tp:taxon-name-part taxon-name-part-type="genus" reg="Epeorus">Epeorus</tp:taxon-name-part> (<tp:taxon-name-part taxon-name-part-type="subgenus" reg="Caucasiron">Caucasiron</tp:taxon-name-part>) <tp:taxon-name-part taxon-name-part-type="species" reg="turcicus">turcicus</tp:taxon-name-part></tp:taxon-name>.</p></caption><graphic xmlns:xlink="http://www.w3.org/1999/xlink" xlink:href="zookeys-986-001-g036.jpg" position="float" orientation="portrait" xlink:type="simple" id="oo_471958.jpg"><uri content-type="original_file" xlink:type="simple">https://binary.pensoft.net/fig/471958</uri></graphic></fig><fig id="F37" position="float" orientation="portrait"><object-id xmlns:xlink="http://www.w3.org/1999/xlink" content-type="doi" xlink:type="simple">10.3897/zookeys.986.56276.figure37</object-id><object-id xmlns:xlink="http://www.w3.org/1999/xlink" content-type="arpha" xlink:type="simple">C5072C5A-9F57-5DA2-A3B7-0D85021FEE68</object-id><label>Figure 37.</label><caption><p><tp:taxon-name><tp:taxon-name-part taxon-name-part-type="genus" reg="Epeorus">Epeorus</tp:taxon-name-part> (<tp:taxon-name-part taxon-name-part-type="subgenus" reg="Caucasiron">Caucasiron</tp:taxon-name-part>) <tp:taxon-name-part taxon-name-part-type="species" reg="turcicus">turcicus</tp:taxon-name-part></tp:taxon-name>, larva: <bold>A</bold> habitus in dorsal view <bold>B</bold> habitus in ventral view <bold>C</bold> habitus in lateral view <bold>D</bold> head of male in dorsal view <bold>E</bold> head of female in dorsal view <bold>F</bold> middle leg in dorsal view <bold>G</bold> abdominal terga (arrows point on dorso-posteriorly extended lateral stripes) <bold>H</bold> abdominal sterna II–VI <bold>I</bold> gill VII (in natural position from ventral view).</p></caption><graphic xmlns:xlink="http://www.w3.org/1999/xlink" xlink:href="zookeys-986-001-g037.jpg" position="float" orientation="portrait" xlink:type="simple" id="oo_471959.jpg"><uri content-type="original_file" xlink:type="simple">https://binary.pensoft.net/fig/471959</uri></graphic></fig><fig id="F38" position="float" orientation="portrait"><object-id xmlns:xlink="http://www.w3.org/1999/xlink" content-type="doi" xlink:type="simple">10.3897/zookeys.986.56276.figure38</object-id><object-id xmlns:xlink="http://www.w3.org/1999/xlink" content-type="arpha" xlink:type="simple">79C08C5E-DDD7-51AB-A1C4-CE82C8C0BB19</object-id><label>Figure 38.</label><caption><p><tp:taxon-name><tp:taxon-name-part taxon-name-part-type="genus" reg="Epeorus">Epeorus</tp:taxon-name-part> (<tp:taxon-name-part taxon-name-part-type="subgenus" reg="Caucasiron">Caucasiron</tp:taxon-name-part>) <tp:taxon-name-part taxon-name-part-type="species" reg="turcicus">turcicus</tp:taxon-name-part></tp:taxon-name>, larva: <bold>A</bold> labrum (left half in dorsal view right half in ventral view) <bold>B</bold> incisors of left mandible <bold>C</bold> incisors of right mandible <bold>D</bold> setae on dorsal surface of femora <bold>E</bold> surface and posterior margin of abdominal tergum VII <bold>F</bold> gill I <bold>G</bold> gill III <bold>H</bold> gill VII (flattened on slide) <bold>I–K</bold> gill VII (in natural position from ventral view) variability in shape <bold>L</bold> abdominal segments VIII–X in lateral view <bold>M</bold> sternum IX of female.</p></caption><graphic xmlns:xlink="http://www.w3.org/1999/xlink" xlink:href="zookeys-986-001-g038.jpg" position="float" orientation="portrait" xlink:type="simple" id="oo_471960.jpg"><uri content-type="original_file" xlink:type="simple">https://binary.pensoft.net/fig/471960</uri></graphic></fig></tp:treatment-sec><ref-list><ref id="B20"><mixed-citation xmlns:xlink="http://www.w3.org/1999/xlink" xlink:type="simple"><person-group><name name-style="western"><surname>Hrivniak</surname><given-names>Ľ</given-names></name><name name-style="western"><surname>Sroka</surname><given-names>P</given-names></name><name name-style="western"><surname>Türkmen</surname><given-names>G</given-names></name><name name-style="western"><surname>Godunko</surname><given-names>RJ</given-names></name><name name-style="western"><surname>Kazanci</surname><given-names>N</given-names></name></person-group> (<year>2019</year>) A new <italic><tp:taxon-name><tp:taxon-name-part taxon-name-part-type="genus">Epeorus</tp:taxon-name-part></tp:taxon-name></italic> (<tp:taxon-name><tp:taxon-name-part taxon-name-part-type="genus">Caucasiron</tp:taxon-name-part></tp:taxon-name>) (<tp:taxon-name><tp:taxon-name-part taxon-name-part-type="order">Ephemeroptera</tp:taxon-name-part></tp:taxon-name>: <tp:taxon-name><tp:taxon-name-part taxon-name-part-type="family">Heptageniidae</tp:taxon-name-part></tp:taxon-name>) species from Turkey based on molecular and morphological evidence. Zootaxa 4550. <ext-link xlink:type="simple" ext-link-type="doi" xlink:href="10.11646/zootaxa.4550.1.2">https://doi.org/10.11646/zootaxa.4550.1.2</ext-link></mixed-citation></ref></ref-list></tp:taxon-treatment>
