# Supplementary material for: Identification guide to larvae of Caucasian Epeorus (Caucasiron) (Ephemeroptera, Heptageniidae)
Source: Zookeys. 2020 Nov 5;986:1–53. doi: 10.3897/zookeys.986.56276 (PMC7661483; doi:10.3897/zookeys.986.56276)
Supplement: XML Treatment for Epeorus (Caucasiron) shargi [file zookeys.986.56276-treatment14.xml]

<!DOCTYPE tp:taxon-treatment
  PUBLIC "-//TaxonX//DTD Taxonomic Treatment Publishing DTD v0 20100105//EN" "tax-treatment-NSO.dtd">
<tp:taxon-treatment xmlns:tp="http://www.plazi.org/taxpub"><tp:treatment-meta><kwd-group><label>Taxon classification</label><kwd><named-content xmlns:xlink="http://www.w3.org/1999/xlink" content-type="kingdom">Animalia</named-content></kwd><kwd><named-content xmlns:xlink="http://www.w3.org/1999/xlink" content-type="order">Ephemeroptera</named-content></kwd><kwd><named-content xmlns:xlink="http://www.w3.org/1999/xlink" content-type="family">Heptageniidae</named-content></kwd></kwd-group><mixed-citation publication-type="journal"><person-group><name><surname>Hrivniak</surname><given-names>Ľuboš</given-names></name><name><surname>Sroka</surname><given-names>Pavel</given-names></name><name><surname>Bojková</surname><given-names>Jindřiška</given-names></name><name><surname>Godunko</surname><given-names>Roman J.</given-names></name></person-group><article-title>Identification guide to larvae of Caucasian <italic><tp:taxon-name><tp:taxon-name-part taxon-name-part-type="genus" reg="Epeorus">Epeorus</tp:taxon-name-part></tp:taxon-name></italic> (<italic><tp:taxon-name><tp:taxon-name-part taxon-name-part-type="genus" reg="Epeorus"/><tp:taxon-name-part taxon-name-part-type="subgenus" reg="Caucasiron">Caucasiron</tp:taxon-name-part></tp:taxon-name></italic>) (<tp:taxon-name><tp:taxon-name-part taxon-name-part-type="order">Ephemeroptera</tp:taxon-name-part></tp:taxon-name>, <tp:taxon-name><tp:taxon-name-part taxon-name-part-type="family">Heptageniidae</tp:taxon-name-part></tp:taxon-name>)</article-title><source>Zookeys</source><day>05</day><month>11</month><year>2020</year><volume>986</volume><fpage>1</fpage><lpage>53</lpage><pub-id pub-id-type="doi">10.3897/zookeys.986.56276</pub-id></mixed-citation></tp:treatment-meta><tp:nomenclature><tp:taxon-name><object-id xmlns:xlink="http://www.w3.org/1999/xlink" content-type="arpha" xlink:type="simple">FA6CD7B9-1957-5AE8-9962-21A1CB78E2E5</object-id>
              <tp:taxon-name-part taxon-name-part-type="genus" reg="Epeorus">Epeorus</tp:taxon-name-part> (<tp:taxon-name-part taxon-name-part-type="subgenus" reg="Caucasiron">Caucasiron</tp:taxon-name-part>) <tp:taxon-name-part taxon-name-part-type="species" reg="shargi">shargi</tp:taxon-name-part></tp:taxon-name><tp:taxon-authority>Hrivniak &amp; Sroka, 2020</tp:taxon-authority><xref ref-type="fig" rid="F42">Figs 42</xref><xref ref-type="fig" rid="F43">, 43</xref><xref ref-type="fig" rid="F44">, 44</xref></tp:nomenclature><tp:treatment-sec sec-type="type locality" id="SECID0ENXAK"><title>Type locality.</title><p>Iran, Golestan Province, Shirinabad village, unnamed river; <named-content xmlns:xlink="http://www.w3.org/1999/xlink" content-type="dwc:verbatimCoordinates" xlink:type="simple"><named-content content-type="geo-json" specific-use="{&#34;type&#34;:&#34;Point&#34;,&#34;coordinates&#34;:[55.018272,36.800400]}" id="NCID0EWXAK" xlink:type="simple">36°48'01.44"N/ 55°01'05.78"E</named-content></named-content> (locality no. 108); 740 m a.s.l.</p></tp:treatment-sec><tp:treatment-sec sec-type="distribution" id="SECID0E2XAK"><title>Distribution.</title><p>Northern Iran. Known only from three sites in the eastern Alborz (Fig. <xref ref-type="fig" rid="F42">42</xref>).</p></tp:treatment-sec><tp:treatment-sec sec-type="habitat" id="SECID0EFYAK"><title>Habitat.</title><p>Larvae inhabit streams at middle altitude, 740–1450 m a.s.l. (Fig. <xref ref-type="fig" rid="F42">42</xref>).</p></tp:treatment-sec><tp:treatment-sec sec-type="Main morphological diagnostics of larvae" id="SECID0EPYAK"><title>Main morphological diagnostics of larvae.</title><p>(i) abdominal terga V–VII with triangular or T-shaped medial macula (Fig. <xref ref-type="fig" rid="F43">43I–K</xref>); (ii) abdominal sterna without coloration pattern (Fig. <xref ref-type="fig" rid="F43">43B, L</xref>); (iii) tergum X without postero-lateral projections (Fig. <xref ref-type="fig" rid="F44">44J</xref>); (iv) femora with medial hypodermal spot (Fig. <xref ref-type="fig" rid="F43">43F–H</xref>); (v) gill plates VII (in natural position from ventral view) wide (Figs <xref ref-type="fig" rid="F43">43M</xref>, <xref ref-type="fig" rid="F44">44H, I</xref>); (vi) setae on abdominal terga hair-like (Fig. <xref ref-type="fig" rid="F44">44E</xref>); (vii) gill plates III with well-developed projection (Fig. <xref ref-type="fig" rid="F44">44G</xref>); (viii) shape of head of male oval trapezoidal (Fig. <xref ref-type="fig" rid="F43">43D</xref>).</p></tp:treatment-sec><tp:treatment-sec sec-type="remarks" id="SECID0EZZAK"><title>Remarks.</title><p><bold><italic>Taxonomy</italic>.</bold> This species was described based on larvae collected from Alborz Mts. (<xref ref-type="bibr" rid="B21">Hrivniak et al. 2020a</xref>). Imagines not described. The type series is currently deposited in <named-content xmlns:xlink="http://www.w3.org/1999/xlink" content-type="dwc:institutional_code" xlink:type="simple">SMNS</named-content>, <named-content xmlns:xlink="http://www.w3.org/1999/xlink" content-type="dwc:institutional_code" xlink:type="simple">IECA</named-content>, and <abbrev xmlns:xlink="http://www.w3.org/1999/xlink" content-type="institution" xlink:title="Natural History Museum and Genetic Resources, Department of Environment, Tehran, Iran" id="ABBRID0EY1AK" xlink:type="simple">MMTT_DOE</abbrev>.</p><fig id="F42" position="float" orientation="portrait"><object-id xmlns:xlink="http://www.w3.org/1999/xlink" content-type="doi" xlink:type="simple">10.3897/zookeys.986.56276.figure42</object-id><object-id xmlns:xlink="http://www.w3.org/1999/xlink" content-type="arpha" xlink:type="simple">10E1357B-1DCC-5BB3-B014-A6AB55566CB3</object-id><label>Figure 42.</label><caption><p>Geographical (left) and vertical (right) distribution of <tp:taxon-name><tp:taxon-name-part taxon-name-part-type="genus" reg="Epeorus">Epeorus</tp:taxon-name-part> (<tp:taxon-name-part taxon-name-part-type="subgenus" reg="Caucasiron">Caucasiron</tp:taxon-name-part>) <tp:taxon-name-part taxon-name-part-type="species" reg="shargi">shargi</tp:taxon-name-part></tp:taxon-name>.</p></caption><graphic xmlns:xlink="http://www.w3.org/1999/xlink" xlink:href="zookeys-986-001-g042.jpg" position="float" orientation="portrait" xlink:type="simple" id="oo_471965.jpg"><uri content-type="original_file" xlink:type="simple">https://binary.pensoft.net/fig/471965</uri></graphic></fig><fig id="F43" position="float" orientation="portrait"><object-id xmlns:xlink="http://www.w3.org/1999/xlink" content-type="doi" xlink:type="simple">10.3897/zookeys.986.56276.figure43</object-id><object-id xmlns:xlink="http://www.w3.org/1999/xlink" content-type="arpha" xlink:type="simple">4DD88B8E-D257-5762-828E-BEDDDCB3499D</object-id><label>Figure 43.</label><caption><p><tp:taxon-name><tp:taxon-name-part taxon-name-part-type="genus" reg="Epeorus">Epeorus</tp:taxon-name-part> (<tp:taxon-name-part taxon-name-part-type="subgenus" reg="Caucasiron">Caucasiron</tp:taxon-name-part>) <tp:taxon-name-part taxon-name-part-type="species" reg="shargi">shargi</tp:taxon-name-part></tp:taxon-name>, larva: <bold>A</bold> habitus in dorsal view <bold>B</bold> habitus in ventral view <bold>C</bold> habitus in lateral view <bold>D</bold> head of male in dorsal view <bold>E</bold> head of female in dorsal view <bold>F–H</bold> middle leg in dorsal view <bold>I–K</bold> abdominal terga <bold>L</bold> abdominal sterna II–VI <bold>M</bold> gills VII (in natural position from ventral view).</p></caption><graphic xmlns:xlink="http://www.w3.org/1999/xlink" xlink:href="zookeys-986-001-g043.jpg" position="float" orientation="portrait" xlink:type="simple" id="oo_471966.jpg"><uri content-type="original_file" xlink:type="simple">https://binary.pensoft.net/fig/471966</uri></graphic></fig><fig id="F44" position="float" orientation="portrait"><object-id xmlns:xlink="http://www.w3.org/1999/xlink" content-type="doi" xlink:type="simple">10.3897/zookeys.986.56276.figure44</object-id><object-id xmlns:xlink="http://www.w3.org/1999/xlink" content-type="arpha" xlink:type="simple">78CE0EDE-17E5-51D6-8153-842DDAF2B757</object-id><label>Figure 44.</label><caption><p><tp:taxon-name><tp:taxon-name-part taxon-name-part-type="genus" reg="Epeorus">Epeorus</tp:taxon-name-part> (<tp:taxon-name-part taxon-name-part-type="subgenus" reg="Caucasiron">Caucasiron</tp:taxon-name-part>) <tp:taxon-name-part taxon-name-part-type="species" reg="shargi">shargi</tp:taxon-name-part></tp:taxon-name>, larva: <bold>A</bold> labrum (left half in dorsal view right half in ventral view) <bold>B</bold> incisors of left mandible <bold>C</bold> incisors of right mandible <bold>D</bold> setae on dorsal surface of femora <bold>E</bold> surface and posterior margin of abdominal tergum VII <bold>F</bold> gill I <bold>G</bold> gill III <bold>H</bold> gill VII (flattened on slide) <bold>I</bold> gill VII (in natural position from ventral view) <bold>J</bold> abdominal segments VIII–X in lateral view <bold>K</bold> sternum IX of female with observed variability.</p></caption><graphic xmlns:xlink="http://www.w3.org/1999/xlink" xlink:href="zookeys-986-001-g044.jpg" position="float" orientation="portrait" xlink:type="simple" id="oo_471967.jpg"><uri content-type="original_file" xlink:type="simple">https://binary.pensoft.net/fig/471967</uri></graphic></fig></tp:treatment-sec><ref-list><ref id="B21"><mixed-citation xmlns:xlink="http://www.w3.org/1999/xlink" xlink:type="simple"><person-group><name name-style="western"><surname>Hrivniak</surname><given-names>Ľ</given-names></name><name name-style="western"><surname>Sroka</surname><given-names>P</given-names></name><name name-style="western"><surname>Bojková</surname><given-names>J</given-names></name><name name-style="western"><surname>Godunko</surname><given-names>RJ</given-names></name><name name-style="western"><surname>Imanpour Namin</surname><given-names>J</given-names></name><name name-style="western"><surname>Bagheri</surname><given-names>S</given-names></name><name name-style="western"><surname>Nejat</surname><given-names>F</given-names></name><name name-style="western"><surname>Abdoli</surname><given-names>A</given-names></name><name name-style="western"><surname>Staniczek</surname><given-names>AH</given-names></name></person-group> (<year>2020a</year>) <article-title>Diversity and distribution of <tp:taxon-name><tp:taxon-name-part taxon-name-part-type="genus">Epeorus</tp:taxon-name-part> (<tp:taxon-name-part taxon-name-part-type="subgenus">Caucasiron</tp:taxon-name-part>)</tp:taxon-name> (<tp:taxon-name><tp:taxon-name-part taxon-name-part-type="order">Ephemeroptera</tp:taxon-name-part></tp:taxon-name>, <tp:taxon-name><tp:taxon-name-part taxon-name-part-type="family">Heptageniidae</tp:taxon-name-part></tp:taxon-name>) in Iran, with descriptions of three new species.</article-title><source>ZooKeys</source><volume>947</volume>: <fpage>71</fpage>–<lpage>102</lpage>. <ext-link xlink:type="simple" ext-link-type="doi" xlink:href="10.3897/zookeys.947.51259">https://doi.org/10.3897/zookeys.947.51259</ext-link></mixed-citation></ref></ref-list></tp:taxon-treatment>
